# Supplementary material for: 50/50 Expressional Odds of Retention Signifies the Distinction between Retained Introns and Constitutively Spliced Introns in Arabidopsis thaliana
Source: Front Plant Sci. 2017 Oct 9;8:1728. doi: 10.3389/fpls.2017.01728 (PMC5640774; doi:10.3389/fpls.2017.01728)
Supplement: Supplementary file 1 [file Table1.XLS]

## Sheet: RI1
x(k)	α(x(k))	SFalse(x(k))	STrue(x(k))
aa	-0.00328257	0.988292	0.995465
ac	-0.0416137	0.976584	0.980201
ag	-0.144702	0.998278	0.999966
at	0.101501	0.992424	0.999846
ca	-0.0498809	0.987948	0.993223
cc	-0.193753	0.897727	0.859008
cg	-0.366592	0.81405	0.718102
ct	0.0208559	0.993113	0.998032
ga	-0.167511	0.982782	0.983846
gc	-0.191444	0.934917	0.912434
gg	-0.316015	0.895317	0.839654
gt	0.0399115	0.99449	0.999983		α(x(k))	SFalse(x(k))	STrue(x(k))
ta	0.155412	0.989669	0.999778		>=0.35		>=0.3
tc	0.00356662	0.986226	0.997673		<=-0.4	>=0.35
tg	0.0166511	0.995179	0.998922
tt	0.16285	0.991391	0.99988
aaa	0.0294864	0.85124	0.849031
aac	-0.0465807	0.801997	0.792251
aag	-0.24289	0.825758	0.774061
aat	0.144908	0.892906	0.937898
aca	-0.0299107	0.784091	0.777004
acc	-0.219861	0.610537	0.530238
acg	-0.413909	0.457645	0.335375
act	0.0798243	0.825069	0.849921
aga	-0.266615	0.768595	0.701177
agc	-0.345751	0.648072	0.53835
agg	-0.508061	0.574036	0.411442
agt	0.0123816	0.792355	0.800072
ata	0.206924	0.809573	0.864399
atc	-0.0221511	0.85365	0.844976
atg	0.019211	0.854683	0.871244
att	0.193548	0.927686	0.976932
caa	-0.129295	0.82197	0.788949
cac	-0.1417	0.613292	0.563642
cag	-0.106849	0.819559	0.823362
cat	0.0850852	0.82197	0.856185
cca	-0.222428	0.681474	0.592477
ccc	-0.312691	0.40668	0.311674
ccg	-0.663183	0.392906	0.224074
cct	-0.0872687	0.697658	0.66779
cga	-0.450987	0.516873	0.366948
cgc	-0.548502	0.323691	0.205661
cgg	-0.724484	0.395317	0.209272
cgt	-0.204015	0.53168	0.457115
cta	0.0730603	0.762052	0.775549
ctc	-0.0901735	0.779614	0.764135
ctg	-0.0775833	0.769284	0.75344
ctt	0.115067	0.920799	0.962369
gaa	-0.200489	0.828857	0.786399
gac	-0.250642	0.608815	0.511038
gag	-0.431909	0.674242	0.558286
gat	-0.0477586	0.846419	0.839979
gca	-0.13104	0.686639	0.654425
gcc	-0.472797	0.452135	0.313163
gcg	-0.648621	0.343664	0.194007
gct	-0.14956	0.742769	0.697738
gga	-0.462679	0.659091	0.51944
ggc	-0.484729	0.473829	0.329335
ggg	-0.487793	0.427342	0.282737
ggt	-0.23069	0.710055	0.633565
gta	0.162766	0.8323	0.910826
gtc	-0.113804	0.694904	0.640855
gtg	-0.083812	0.743802	0.726316
gtt	0.104886	0.922521	0.955935
taa	0.211125	0.872245	0.943562
tac	0.0803003	0.757231	0.780444
tag	0.107799	0.756198	0.784653
tat	0.247036	0.86708	0.946061
tca	0.0136461	0.877755	0.89669
tcc	-0.159609	0.735537	0.678657
tcg	-0.278131	0.585055	0.477206
tct	0.0999718	0.92011	0.958536
tga	0.0129577	0.89084	0.914915
tgc	-0.00415834	0.746556	0.760268
tgg	-0.192396	0.782713	0.733247
tgt	0.178216	0.882231	0.951862
tta	0.230868	0.891873	0.965826
ttc	0.0973291	0.918388	0.959409
ttg	0.114539	0.929752	0.972517
ttt	0.251843	0.92803	0.992248
aaaa	0.0816627	0.50792	0.502327
aaac	-0.0556381	0.513774	0.474742
aaag	-0.282909	0.514463	0.414008
aaat	0.182423	0.587121	0.629407
aaca	-0.0529281	0.476584	0.455113
aacc	-0.231218	0.343664	0.273564
aacg	-0.479031	0.230028	0.140598
aact	0.0731048	0.503444	0.516736
aaga	-0.387413	0.52135	0.404032
aagc	-0.434674	0.394972	0.276764
aagg	-0.602278	0.321281	0.185964
aagt	0.00211524	0.482782	0.476607
aata	0.226985	0.453857	0.496064
aatc	-0.0183248	0.516873	0.490057
aatg	0.0213202	0.512397	0.504723
aatt	0.280106	0.582645	0.673575
acaa	-0.163952	0.458333	0.396023
acac	-0.162573	0.288912	0.238346
acag	-0.153327	0.374311	0.324423
acat	0.11286	0.459711	0.471353
acca	-0.25489	0.346419	0.268824
accc	-0.338392	0.181129	0.123913
accg	-0.727831	0.189738	0.0812171
acct	-0.0869763	0.317493	0.277791
acga	-0.524372	0.229339	0.130861
acgc	-0.592402	0.139118	0.0694606
acgg	-0.777969	0.165289	0.0650969
acgt	-0.208385	0.21522	0.163478
acta	0.153632	0.357782	0.375009
actc	-0.117191	0.379132	0.336043
actg	-0.0738733	0.371212	0.334195
actt	0.179046	0.540289	0.588747
agaa	-0.348997	0.512052	0.403672
agac	-0.378154	0.297865	0.204668
agag	-0.544631	0.37741	0.239698
agat	-0.177579	0.489325	0.424464
agca	-0.411639	0.326446	0.231484
agcc	-0.591912	0.221763	0.119019
agcg	-0.773286	0.152548	0.0572421
agct	-0.29702	0.447314	0.354045
agga	-0.650242	0.348485	0.196061
aggc	-0.633445	0.207645	0.106441
aggg	-0.589566	0.2073	0.108546
aggt	-0.478304	0.310262	0.191269
agta	0.0340776	0.364669	0.345575
agtc	-0.184197	0.330234	0.270279
agtg	-0.21027	0.352273	0.292542
agtt	0.096077	0.546143	0.564943
ataa	0.20499	0.471419	0.505835
atac	0.061731	0.363636	0.352471
atag	0.0952082	0.368457	0.368848
atat	0.324294	0.528926	0.618198
atca	-0.0716889	0.522383	0.475033
atcc	-0.264165	0.358127	0.269971
atcg	-0.346016	0.248967	0.173369
atct	0.0897713	0.600207	0.624478
atga	-0.0418585	0.517562	0.496098
atgc	0.00950306	0.359848	0.345712
atgg	-0.304363	0.417355	0.321942
atgt	0.175817	0.567149	0.618352
atta	0.282778	0.482094	0.556917
attc	0.0768031	0.528926	0.540027
attg	0.12914	0.546832	0.583134
attt	0.306035	0.702479	0.825039
caaa	-0.111832	0.522727	0.465826
caac	-0.342985	0.344353	0.254398
caag	-0.493647	0.403581	0.263844
caat	0.0209387	0.467287	0.452632
caca	-0.10676	0.330579	0.284876
cacc	-0.506687	0.222107	0.13709
cacg	-0.611281	0.157025	0.0761517
cact	-0.00848032	0.349174	0.330858
caga	-0.482638	0.349518	0.232939
cagc	-0.661466	0.240014	0.123229
cagg	-0.711166	0.184917	0.0821411
cagt	-0.15038	0.317493	0.266685
cata	0.166273	0.389118	0.411732
catc	-0.201411	0.401515	0.333288
catg	-0.00152096	0.393595	0.369841
catt	0.185661	0.539945	0.592494
ccaa	-0.314598	0.37741	0.276217
ccac	-0.45942	0.231749	0.147067
ccag	-0.493692	0.252066	0.15203
ccat	-0.0697309	0.358471	0.319649
ccca	-0.365527	0.201791	0.137586
cccc	-0.403219	0.107782	0.0648744
cccg	-0.815507	0.117424	0.0381785
ccct	-0.187418	0.239325	0.191166
ccga	-0.705286	0.187328	0.0811657
ccgc	-0.82462	0.113292	0.0391026
ccgg	-0.864782	0.147039	0.0459477
ccgt	-0.597636	0.197658	0.101633
ccta	-0.0923187	0.253099	0.215775
cctc	-0.370149	0.318182	0.228472
cctg	-0.324697	0.266185	0.192039
cctt	0.0423345	0.438017	0.429376
cgaa	-0.480936	0.261708	0.154956
cgac	-0.685359	0.152548	0.0677493
cgag	-0.728759	0.210744	0.0891745
cgat	-0.397198	0.27927	0.181994
cgca	-0.45019	0.14084	0.0843829
cgcc	-0.845972	0.117424	0.0370833
cgcg	-0.879966	0.0761019	0.0192689
cgct	-0.499039	0.1677	0.097902
cgga	-0.810882	0.201102	0.0760832
cggc	-0.889492	0.13051	0.0352009
cggg	-0.846477	0.117769	0.03491
cggt	-0.698382	0.225895	0.104011
cgta	-0.166117	0.188017	0.14142
cgtc	-0.543957	0.183884	0.105483
cgtg	-0.469467	0.19938	0.117873
cgtt	-0.104119	0.310262	0.268567
ctaa	0.144185	0.423554	0.447481
ctac	-0.170995	0.297521	0.24567
ctag	-0.0841796	0.308884	0.263947
ctat	0.165282	0.422521	0.45051
ctca	-0.108818	0.444904	0.4009
ctcc	-0.465714	0.323691	0.21728
ctcg	-0.509074	0.234848	0.140153
ctct	0.0401357	0.543733	0.548994
ctga	-0.119435	0.450069	0.4156
ctgc	-0.278102	0.309229	0.246098
ctgg	-0.415633	0.311639	0.20845
ctgt	0.119292	0.438361	0.457595
ctta	0.233573	0.492769	0.554419
cttc	-0.0869017	0.537879	0.503833
cttg	0.0213715	0.542355	0.536707
cttt	0.236094	0.686295	0.782035
gaaa	-0.193404	0.550275	0.476402
gaac	-0.270236	0.333333	0.262937
gaag	-0.623711	0.433884	0.267968
gaat	-0.0347382	0.49449	0.466493
gaca	-0.307928	0.325413	0.240793
gacc	-0.477679	0.2073	0.119481
gacg	-0.728562	0.160124	0.0694606
gact	-0.0839898	0.327824	0.287049
gaga	-0.501067	0.404959	0.277415
gagc	-0.587219	0.254477	0.149428
gagg	-0.806933	0.278581	0.12239
gagt	-0.232669	0.392562	0.316894
gata	-0.0245414	0.418733	0.388938
gatc	-0.238578	0.395317	0.319341
gatg	-0.30494	0.440771	0.351581
gatt	0.0664264	0.583333	0.590235
gcaa	-0.357713	0.347107	0.254826
gcac	-0.369099	0.17011	0.113509
gcag	-0.151465	0.388774	0.35218
gcat	0.00291872	0.318871	0.301766
gcca	-0.537161	0.239669	0.136491
gccc	-0.636594	0.107094	0.0500548
gccg	-0.894864	0.129821	0.0341057
gcct	-0.340278	0.243802	0.168697
gcga	-0.729813	0.164601	0.0677151
gcgc	-0.751252	0.0767906	0.0289205
gcgg	-0.922935	0.147383	0.0349784
gcgt	-0.424614	0.155647	0.0953864
gcta	-0.169352	0.322658	0.266753
gctc	-0.347858	0.301653	0.218581
gctg	-0.445386	0.307507	0.214063
gctt	-0.0520787	0.498278	0.46497
ggaa	-0.495742	0.393595	0.2628
ggac	-0.592939	0.203512	0.106304
ggag	-0.826022	0.302686	0.129441
ggat	-0.292232	0.371556	0.286382
ggca	-0.483422	0.223485	0.135499
ggcc	-0.701258	0.140152	0.0582175
ggcg	-0.913768	0.142218	0.0355089
ggct	-0.362569	0.267562	0.187248
ggga	-0.637455	0.254477	0.131032
gggc	-0.667213	0.113292	0.0508591
gggg	-0.65013	0.136364	0.0600315
gggt	-0.391881	0.259986	0.168218
ggta	-0.359414	0.277893	0.191851
ggtc	-0.428778	0.251377	0.157044
ggtg	-0.580111	0.31405	0.196044
ggtt	-0.0853516	0.492769	0.443391
gtaa	0.225131	0.522383	0.597063
gtac	-0.00200969	0.293733	0.271699
gtag	0.019076	0.341253	0.319153
gtat	0.198471	0.478306	0.528065
gtca	-0.177164	0.356405	0.29078
gtcc	-0.33601	0.226928	0.155606
gtcg	-0.584068	0.183884	0.0933842
gtct	-0.00339769	0.44938	0.42722
gtga	-0.0975029	0.464187	0.4137
gtgc	-0.218566	0.247934	0.19654
gtgg	-0.50554	0.323691	0.221216
gtgt	0.0960712	0.43905	0.439951
gtta	0.173228	0.473485	0.512424
gttc	-0.0409756	0.475551	0.43504
gttg	-0.0745913	0.515152	0.470857
gttt	0.20239	0.730028	0.810066
taaa	0.22866	0.545455	0.604952
taac	0.172468	0.404614	0.439027
taag	0.10231	0.451102	0.463276
taat	0.316465	0.539601	0.630827
taca	0.0686254	0.444559	0.44156
tacc	-0.106233	0.279959	0.235386
tacg	-0.251375	0.201102	0.149018
tact	0.181386	0.47073	0.507701
taga	0.0340208	0.39084	0.373383
tagc	-0.0882961	0.298898	0.251882
tagg	-0.119312	0.25792	0.205438
tagt	0.178312	0.418388	0.444589
tata	0.364254	0.48657	0.579591
tatc	0.131764	0.476928	0.492915
tatg	0.174459	0.535813	0.580943
tatt	0.336888	0.578168	0.70999
tcaa	-0.0908407	0.565083	0.510233
tcac	-0.071577	0.386019	0.343761
tcag	-0.0976204	0.449036	0.418218
tcat	0.112457	0.569559	0.596276
tcca	-0.194253	0.429752	0.345712
tccc	-0.310072	0.269972	0.195924
tccg	-0.613724	0.211777	0.112174
tcct	-0.0922032	0.463843	0.423078
tcga	-0.379892	0.31405	0.209118
tcgc	-0.476365	0.170455	0.101769
tcgg	-0.638998	0.217287	0.104234
tcgt	-0.118837	0.313361	0.264135
tcta	0.143326	0.49449	0.518071
tctc	-0.0142367	0.55854	0.547214
tctg	0.0365987	0.5427	0.540626
tctt	0.176972	0.739669	0.811281
tgaa	-0.0409019	0.605028	0.584434
tgac	-0.0289197	0.354683	0.330584
tgag	-0.186564	0.440427	0.382555
tgat	0.102543	0.629132	0.663273
tgca	0.0786514	0.471074	0.489989
tgcc	-0.285788	0.236915	0.17479
tgcg	-0.37094	0.171832	0.113663
tgct	-0.0218868	0.494146	0.475015
tgga	-0.35124	0.465909	0.35858
tggc	-0.349228	0.30854	0.217434
tggg	-0.409674	0.303375	0.200476
tggt	-0.0967153	0.517218	0.485488
tgta	0.238394	0.476928	0.542765
tgtc	0.0475523	0.419766	0.41009
tgtg	0.15727	0.487259	0.521682
tgtt	0.226182	0.705923	0.806985
ttaa	0.291408	0.544077	0.63632
ttac	0.178011	0.473485	0.513896
ttag	0.186722	0.469008	0.505647
ttat	0.312588	0.61708	0.741033
ttca	0.116268	0.616047	0.657728
ttcc	-0.0379925	0.477961	0.44553
ttcg	-0.180379	0.347796	0.275549
ttct	0.172873	0.742424	0.809347
ttga	0.10079	0.634298	0.672668
ttgc	0.0903696	0.493802	0.513006
ttgg	-0.0475529	0.53168	0.506914
ttgt	0.249563	0.684917	0.787391
ttta	0.290585	0.658058	0.768037
tttc	0.23447	0.716598	0.808936
tttg	0.227813	0.742424	0.835786
tttt	0.357695	0.727617	0.874564
aaaaa	0.141482	0.22624	0.216801
aaaac	-0.0438417	0.241047	0.212352
aaaag	-0.241621	0.233471	0.180368
aaaat	0.239525	0.27135	0.301612
aaaca	-0.0453231	0.245179	0.21444
aaacc	-0.270577	0.178719	0.125762
aaacg	-0.512321	0.109848	0.0577384
aaact	0.0495651	0.255854	0.248871
aaaga	-0.387115	0.255854	0.175662
aaagc	-0.468419	0.171143	0.103806
aaagg	-0.623311	0.150826	0.076049
aaagt	-0.0641762	0.22865	0.196283
aaata	0.280314	0.200069	0.224947
aaatc	-0.0394365	0.233471	0.207424
aaatg	0.0439554	0.240702	0.231244
aaatt	0.308115	0.291667	0.340116
aacaa	-0.220108	0.238636	0.187162
aacac	-0.137814	0.125344	0.100674
aacag	-0.240513	0.169077	0.12607
aacat	0.0867872	0.215909	0.209563
aacca	-0.232577	0.167355	0.120747
aaccc	-0.308977	0.0836777	0.0553426
aaccg	-0.745128	0.0964187	0.035817
aacct	-0.0861926	0.137741	0.116572
aacga	-0.559879	0.100551	0.0500548
aacgc	-0.684066	0.0578512	0.0237867
aacgg	-0.774612	0.0695592	0.0237354
aacgt	-0.236061	0.084022	0.059963
aacta	0.265241	0.145661	0.165514
aactc	-0.224827	0.178375	0.135653
aactg	-0.153597	0.163912	0.134284
aactt	0.145807	0.267562	0.28029
aagaa	-0.470403	0.290978	0.192347
aagac	-0.515317	0.144628	0.0779828
aagag	-0.665905	0.201102	0.0976282
aagat	-0.304245	0.257576	0.186426
aagca	-0.462022	0.169421	0.102334
aagcc	-0.653962	0.105028	0.0472996
aagcg	-0.81754	0.0681818	0.0205353
aagct	-0.428899	0.24208	0.156085
aagga	-0.708799	0.173209	0.0773667
aaggc	-0.720037	0.0940083	0.0374598
aaggg	-0.726563	0.0919421	0.0356116
aaggt	-0.573328	0.137741	0.069974
aagta	0.0380024	0.164601	0.153741
aagtc	-0.237456	0.149105	0.109111
aagtg	-0.262088	0.157369	0.116384
aagtt	0.0685177	0.27686	0.275412
aataa	0.244727	0.190427	0.202615
aatac	0.0359366	0.129477	0.118745
aatag	0.0800084	0.135331	0.129937
aatat	0.313107	0.234504	0.273
aatca	-0.0682164	0.237603	0.205096
aatcc	-0.284322	0.150826	0.103618
aatcg	-0.218251	0.0905647	0.0663119
aatct	0.0533711	0.300275	0.289274
aatga	-0.0182569	0.223829	0.203984
aatgc	-0.0119405	0.14084	0.125762
aatgg	-0.35186	0.184573	0.125727
aatgt	0.155276	0.256887	0.261312
aatta	0.388771	0.188361	0.237251
aattc	0.118872	0.203168	0.210196
aattg	0.162439	0.233127	0.244199
aattt	0.381812	0.321281	0.419998
acaaa	-0.0985215	0.219697	0.185382
acaac	-0.427384	0.134642	0.0853926
acaag	-0.514775	0.163912	0.0923061
acaat	-0.0412705	0.193182	0.166558
acaca	-0.0874706	0.127755	0.105894
acacc	-0.542798	0.0802342	0.040523
acacg	-0.60537	0.0585399	0.025652
acact	-0.0398867	0.129132	0.116076
acaga	-0.508202	0.144284	0.0798823
acagc	-0.735555	0.082989	0.0314874
acagg	-0.762798	0.0581956	0.0205524
acagt	-0.250799	0.116391	0.0822267
acata	0.153239	0.15978	0.160945
acatc	-0.188958	0.135331	0.102865
acatg	-0.0310996	0.159091	0.140153
acatt	0.21425	0.228994	0.244627
accaa	-0.281712	0.165289	0.113834
accac	-0.532155	0.0850551	0.046444
accag	-0.598881	0.105028	0.0493703
accat	-0.0679295	0.137741	0.116521
accca	-0.358876	0.0681818	0.0439455
acccc	-0.406571	0.0340909	0.0191834
acccg	-0.817854	0.0433884	0.0131768
accct	-0.140624	0.0761019	0.0594839
accga	-0.699828	0.0702479	0.0282018
accgc	-0.892596	0.0502755	0.01138
accgg	-0.875689	0.0592287	0.0156582
accgt	-0.645065	0.078168	0.0331816
accta	-0.0490128	0.0826446	0.0692895
acctc	-0.397876	0.0991736	0.0619652
acctg	-0.330354	0.0905647	0.0601342
acctt	0.0842318	0.146006	0.141437
acgaa	-0.478055	0.0933196	0.05115
acgac	-0.650372	0.0488981	0.0206037
acgag	-0.794582	0.0833333	0.0266616
acgat	-0.482022	0.0926309	0.0500548
acgca	-0.431607	0.0495868	0.0281847
acgcc	-0.829143	0.0371901	0.0105757
acgcg	-0.849379	0.0220386	0.00605791
acgct	-0.579578	0.0606061	0.0282874
acgga	-0.861102	0.0747245	0.0215621
acggc	-0.908328	0.0475207	0.0100281
acggg	-0.833008	0.0340909	0.00939489
acggt	-0.692454	0.0705923	0.0281847
acgta	-0.116338	0.0592287	0.0450407
acgtc	-0.48721	0.0509642	0.0267643
acgtg	-0.473292	0.065427	0.0347389
acgtt	-0.114377	0.101584	0.0823636
actaa	0.312559	0.141873	0.169536
actac	-0.199254	0.0971074	0.0747142
actag	0.120926	0.0950413	0.0935553
actat	0.151587	0.155992	0.158584
actca	-0.0700576	0.141529	0.120987
actcc	-0.432795	0.0826446	0.0501061
actcg	-0.589565	0.0826446	0.0393935
actct	-0.0320632	0.210399	0.191817
actga	-0.072752	0.162534	0.142464
actgc	-0.307726	0.0977961	0.0648059
actgg	-0.463152	0.106061	0.061178
actgt	0.14126	0.144284	0.148042
actta	0.24249	0.165634	0.186768
acttc	-0.0989112	0.180441	0.15001
acttg	0.0311254	0.211777	0.198645
acttt	0.312399	0.273072	0.326135
agaaa	-0.325092	0.282369	0.202683
agaac	-0.454664	0.155647	0.0958484
agaag	-0.739516	0.219353	0.0996646
agaat	-0.171581	0.21832	0.174156
agaca	-0.443219	0.133264	0.078787
agacc	-0.564155	0.0778237	0.0379389
agacg	-0.824312	0.0705923	0.0212369
agact	-0.177456	0.129132	0.10011
agaga	-0.5959	0.201791	0.10894
agagc	-0.730887	0.114325	0.0466151
agagg	-0.835181	0.128099	0.0409508
agagt	-0.369936	0.167011	0.108734
agata	-0.113783	0.17011	0.141043
agatc	-0.487093	0.17562	0.0989287
agatg	-0.468249	0.18595	0.114604
agatt	-0.0715566	0.269284	0.235523
agcaa	-0.541688	0.162534	0.0894141
agcac	-0.546087	0.0685262	0.0347046
agcag	-0.717539	0.120179	0.0521425
agcat	-0.163665	0.128788	0.10165
agcca	-0.659694	0.109848	0.0476761
agccc	-0.770312	0.0457989	0.0159491
agccg	-0.899312	0.047865	0.0105243
agcct	-0.454357	0.0977961	0.0561127
agcga	-0.810418	0.0678375	0.0201588
agcgc	-0.886945	0.0289256	0.00679376
agcgg	-0.948519	0.0544077	0.00848792
agcgt	-0.584333	0.0544077	0.0249333
agcta	-0.260675	0.148072	0.106082
agctc	-0.525869	0.143251	0.0796598
agctg	-0.578146	0.149793	0.0803443
agctt	-0.241281	0.245868	0.186683
aggaa	-0.671669	0.179752	0.0856664
aggac	-0.739961	0.077135	0.0301526
aggag	-0.905934	0.145317	0.0390513
aggat	-0.492009	0.150482	0.0841262
aggca	-0.686586	0.0874656	0.0363303
aggcc	-0.760953	0.0509642	0.0171127
aggcg	-0.944144	0.0581956	0.00965158
aggct	-0.504212	0.0984848	0.0542474
aggga	-0.759955	0.101584	0.0375111
agggc	-0.746752	0.0426997	0.0144945
agggg	-0.685429	0.0416667	0.0165822
agggt	-0.443057	0.0964187	0.0547094
aggta	-0.604583	0.0805785	0.0379047
aggtc	-0.566856	0.0733471	0.0362619
aggtg	-0.776239	0.105028	0.0397871
aggtt	-0.32995	0.176997	0.114433
agtaa	0.0896511	0.146694	0.143627
agtac	-0.133195	0.0867769	0.067099
agtag	-0.117907	0.117424	0.093504
agtat	0.060325	0.17011	0.157061
agtca	-0.2809	0.139463	0.0956089
agtcc	-0.44795	0.0812672	0.0463413
agtcg	-0.539207	0.0581956	0.028544
agtct	-0.0645624	0.170455	0.149292
agtga	-0.268528	0.166322	0.120285
agtgc	-0.426795	0.0705923	0.0456568
agtgg	-0.560349	0.115358	0.0612465
agtgt	-0.0332391	0.163223	0.141112
agtta	0.196822	0.168733	0.180967
agttc	-0.150995	0.179408	0.140992
agttg	-0.140222	0.195937	0.157814
agttt	0.153352	0.342975	0.35639
ataaa	0.21637	0.216942	0.227257
ataac	0.183429	0.136364	0.144209
ataag	-0.088027	0.158402	0.128328
ataat	0.310611	0.211088	0.244678
ataca	0.0788199	0.165289	0.157608
atacc	-0.182195	0.0953857	0.0701965
atacg	-0.228357	0.0585399	0.0404374
atact	0.158292	0.166667	0.175303
ataga	0.0346144	0.151515	0.141043
atagc	-0.0408069	0.0867769	0.0737559
atagg	-0.199435	0.0788567	0.057978
atagt	0.159038	0.153926	0.157061
atata	0.45878	0.207645	0.271699
atatc	0.183508	0.186983	0.195496
atatg	0.14906	0.23657	0.242864
atatt	0.406434	0.264118	0.338285
atcaa	-0.116292	0.237948	0.197703
atcac	-0.189471	0.143939	0.109573
atcag	-0.280078	0.1677	0.121073
atcat	0.0012885	0.254821	0.234256
atcca	-0.226131	0.150482	0.109231
atccc	-0.424395	0.0805785	0.0495072
atccg	-0.65869	0.0754132	0.0322233
atcct	-0.221134	0.176997	0.12879
atcga	-0.380018	0.110882	0.0690841
atcgc	-0.497107	0.0523416	0.027774
atcgg	-0.726029	0.0764463	0.0292799
atcgt	-0.146997	0.0960744	0.0737217
atcta	0.102052	0.193526	0.189113
atctc	-0.117696	0.238981	0.203778
atctg	-0.0271568	0.205579	0.185827
atctt	0.162926	0.34022	0.357331
atgaa	-0.113011	0.272039	0.229345
atgac	-0.193265	0.131543	0.0990656
atgag	-0.307042	0.161157	0.113937
atgat	0.0365597	0.277204	0.26867
atgca	0.0846148	0.172521	0.171213
atgcc	-0.238177	0.0761019	0.053734
atgcg	-0.290971	0.0506198	0.0331645
atgct	-0.0160177	0.18595	0.169639
atgga	-0.438481	0.203857	0.125864
atggc	-0.477404	0.111915	0.0625813
atggg	-0.598318	0.118802	0.056763
atggt	-0.173676	0.202135	0.161698
atgta	0.192722	0.194904	0.207133
atgtc	-0.001607	0.160124	0.143644
atgtg	0.127597	0.206956	0.208005
atgtt	0.207111	0.336088	0.376121
attaa	0.364484	0.182507	0.226504
attac	0.139756	0.157713	0.158875
attag	0.21581	0.166667	0.181498
attat	0.328886	0.24208	0.293261
attca	0.0685318	0.240358	0.233623
attcc	-0.19298	0.152893	0.118626
attcg	-0.202056	0.113636	0.0823807
attct	0.167346	0.301309	0.320419
attga	0.175921	0.239325	0.262441
attgc	0.00543844	0.165634	0.153193
attgg	-0.17058	0.195592	0.156992
attgt	0.240687	0.279959	0.313625
attta	0.347904	0.252066	0.309552
atttc	0.230559	0.297521	0.328325
atttg	0.212904	0.332645	0.371227
atttt	0.409517	0.413567	0.542388
caaaa	-0.0515565	0.241047	0.214406
caaac	-0.249797	0.164945	0.118129
caaag	-0.558884	0.197658	0.108187
caaat	0.0766389	0.21832	0.213635
caaca	-0.437349	0.169077	0.106749
caacc	-0.603392	0.0998623	0.0470258
caacg	-0.756046	0.0702479	0.0252413
caact	-0.121883	0.14876	0.12352
caaga	-0.589738	0.186295	0.0998699
caagc	-0.708743	0.124311	0.0510644
caagg	-0.825408	0.112948	0.0356972
caagt	-0.227201	0.164601	0.122647
caata	0.0758044	0.14876	0.138528
caatc	-0.273875	0.167355	0.118968
caatg	-0.213829	0.181129	0.134472
caatt	0.208224	0.200069	0.222979
cacaa	-0.242339	0.147039	0.106167
cacac	-0.196736	0.0792011	0.058286
cacag	-0.361858	0.105716	0.0685194
cacat	0.0717228	0.138774	0.129561
cacca	-0.588486	0.113292	0.057978
caccc	-0.517837	0.0399449	0.0210487
caccg	-0.89444	0.0623278	0.0146998
cacct	-0.310714	0.0860882	0.0581491
cacga	-0.646044	0.0571625	0.0248306
cacgc	-0.589616	0.0299587	0.0135362
cacgg	-0.878045	0.0530303	0.0131084
cacgt	-0.434962	0.0568182	0.031265
cacta	-0.117948	0.110193	0.0909713
cactc	-0.200712	0.0977961	0.0744062
cactg	-0.183155	0.108815	0.082124
cactt	0.130757	0.15978	0.161647
cagaa	-0.53998	0.165634	0.0949072
cagac	-0.586973	0.0702479	0.0344651
cagag	-0.753559	0.137052	0.0536313
cagat	-0.372554	0.146694	0.0953522
cagca	-0.72746	0.0964187	0.0393935
cagcc	-0.861606	0.0695592	0.0184989
cagcg	-0.929952	0.0502755	0.0091382
cagct	-0.55229	0.125689	0.0681429
cagga	-0.770302	0.084022	0.0309227
caggc	-0.761753	0.0447658	0.015025
caggg	-0.786476	0.0482094	0.0153501
caggt	-0.73707	0.0750689	0.0277397
cagta	-0.0780374	0.0857438	0.0712746
cagtc	-0.480996	0.088843	0.0492333
cagtg	-0.426779	0.104339	0.0619139
cagtt	-0.0116212	0.153237	0.139092
cataa	0.18518	0.146694	0.153638
catac	-0.133775	0.106749	0.08363
catag	0.00196766	0.103994	0.0937094
catat	0.294061	0.190083	0.222483
catca	-0.293438	0.188017	0.134113
catcc	-0.512263	0.100207	0.053426
catcg	-0.61573	0.0805785	0.0368437
catct	-0.0534517	0.212466	0.186495
catga	-0.0725351	0.164945	0.138613
catgc	0.0707232	0.0836777	0.0798138
catgg	-0.418738	0.126377	0.0777774
catgt	0.157263	0.181818	0.187795
catta	0.237525	0.158058	0.17917
cattc	-0.0883851	0.181129	0.147546
cattg	-0.00541342	0.210399	0.190841
cattt	0.323925	0.287534	0.350537
ccaaa	-0.295989	0.180441	0.125608
ccaac	-0.469872	0.0981405	0.054196
ccaag	-0.69091	0.121901	0.0509788
ccaat	-0.164818	0.140152	0.108324
ccaca	-0.386882	0.0943526	0.0587138
ccacc	-0.800503	0.0726584	0.0265932
ccacg	-0.831494	0.0451102	0.0126121
ccact	-0.185531	0.0895317	0.0675098
ccaga	-0.726019	0.0998623	0.0393593
ccagc	-0.80571	0.0612948	0.0191834
ccagg	-0.828832	0.046832	0.0132624
ccagt	-0.399604	0.0795455	0.0490793
ccata	0.0617038	0.0950413	0.0896879
ccatc	-0.423186	0.114325	0.0674413
ccatg	-0.223871	0.106405	0.0784619
ccatt	0.000477113	0.179408	0.159063
cccaa	-0.471895	0.0933196	0.0520056
cccac	-0.478349	0.0471763	0.0263878
cccag	-0.65773	0.0488981	0.0198508
cccat	-0.234856	0.0774793	0.0552228
cccca	-0.446174	0.0485537	0.027021
ccccc	-0.299884	0.017562	0.0116538
ccccg	-0.827881	0.0203168	0.00561298
cccct	-0.305705	0.0533747	0.0345335
cccga	-0.846924	0.0492424	0.0128174
cccgc	-0.869676	0.0230716	0.00590389
cccgg	-0.901494	0.0306474	0.00662263
cccgt	-0.76945	0.0430441	0.0143062
cccta	-0.227319	0.0626722	0.043723
ccctc	-0.453358	0.0754132	0.0422171
ccctg	-0.467776	0.0643939	0.0353378
ccctt	-0.0165387	0.106061	0.0954891
ccgaa	-0.680016	0.0668044	0.0267472
ccgac	-0.874495	0.0485537	0.0115511
ccgag	-0.87297	0.0630165	0.015641
ccgat	-0.632504	0.0767906	0.0340886
ccgca	-0.74719	0.0396006	0.0145972
ccgcc	-0.959123	0.0423554	0.00650284
ccgcg	-0.943743	0.0223829	0.0033541
ccgct	-0.758709	0.0444215	0.0157095
ccgga	-0.89141	0.0633609	0.0155041
ccggc	-0.920242	0.0340909	0.00675953
ccggg	-0.938864	0.0406336	0.00674242
ccggt	-0.862988	0.0719697	0.0205866
ccgta	-0.445165	0.0457989	0.024591
ccgtc	-0.827924	0.0568182	0.017455
ccgtg	-0.766138	0.0585399	0.0199877
ccgtt	-0.561557	0.100551	0.0483948
cctaa	-0.114702	0.108815	0.0876001
cctac	-0.316891	0.0578512	0.0387261
cctag	-0.296814	0.0692149	0.0451605
cctat	0.0724404	0.0864325	0.0816791
cctca	-0.444931	0.121556	0.0709494
cctcc	-0.740332	0.0974518	0.0392737
cctcg	-0.77285	0.0630165	0.0212882
cctct	-0.166527	0.168388	0.131614
cctga	-0.393946	0.112603	0.0715484
cctgc	-0.533305	0.0757576	0.0398385
cctgg	-0.556726	0.0640496	0.031419
cctgt	-0.175924	0.102617	0.0772298
cctta	0.11905	0.120179	0.11907
ccttc	-0.308544	0.14084	0.0992881
ccttg	-0.0992667	0.135331	0.108358
ccttt	0.143085	0.233815	0.236669
cgaaa	-0.436565	0.11157	0.0662605
cgaac	-0.596051	0.0533747	0.0232562
cgaag	-0.855452	0.088843	0.0249161
cgaat	-0.251045	0.0933196	0.0648573
cgaca	-0.700967	0.0630165	0.0240776
cgacc	-0.684127	0.0306474	0.0120474
cgacg	-0.951309	0.0506198	0.00816278
cgact	-0.464401	0.0533747	0.0283729
cgaga	-0.818803	0.104339	0.0320864
cgagc	-0.840429	0.0568182	0.0151105
cgagg	-0.88952	0.0557851	0.0126463
cgagt	-0.538947	0.0726584	0.0369122
cgata	-0.409782	0.0754132	0.0439284
cgatc	-0.540153	0.0730028	0.0362619
cgatg	-0.727787	0.10365	0.0389486
cgatt	-0.250946	0.132576	0.0929564
cgcaa	-0.58965	0.052686	0.0240776
cgcac	-0.533963	0.0206612	0.0102505
cgcag	-0.622639	0.059573	0.026405
cgcat	-0.21991	0.040978	0.0293141
cgcca	-0.847246	0.0516529	0.0139127
cgccc	-0.709669	0.0106749	0.00410706
cgccg	-0.984968	0.0461433	0.0044322
cgcct	-0.684817	0.0416667	0.0160175
cgcga	-0.88358	0.0272039	0.00616059
cgcgc	-0.877275	0.011708	0.00277226
cgcgg	-0.976106	0.0347796	0.00347389
cgcgt	-0.753027	0.023416	0.0079232
cgcta	-0.568742	0.0457989	0.0222466
cgctc	-0.643844	0.0406336	0.0176946
cgctg	-0.738481	0.052686	0.0190123
cgctt	-0.382924	0.0757576	0.0462386
cggaa	-0.789355	0.0847107	0.0284927
cggac	-0.86186	0.0334022	0.00811144
cggag	-0.969631	0.0805785	0.0119276
cggat	-0.712458	0.0874656	0.033541
cggca	-0.865279	0.0392562	0.0100794
cggcc	-0.911418	0.0251377	0.00477445
cggcg	-0.986251	0.0499311	0.00465466
cggct	-0.814468	0.0578512	0.017301
cggga	-0.915578	0.0550964	0.0110035
cgggc	-0.906981	0.0199725	0.00391882
cgggg	-0.905011	0.0285813	0.00581833
cgggt	-0.773831	0.0471763	0.0158122
cggta	-0.725779	0.0540634	0.019885
cggtc	-0.804214	0.0516529	0.0151105
cggtg	-0.923731	0.0874656	0.0192347
cggtt	-0.562225	0.118802	0.059193
cgtaa	-0.226377	0.0688705	0.0475734
cgtac	-0.348298	0.0385675	0.0238894
cgtag	-0.303554	0.0506198	0.0321206
cgtat	0.004789	0.0681818	0.057978
cgtca	-0.583674	0.065427	0.0307345
cgtcc	-0.654649	0.0402893	0.0169245
cgtcg	-0.894234	0.0513085	0.0122698
cgtct	-0.41669	0.0905647	0.0552228
cgtga	-0.435783	0.0685262	0.0387432
cgtgc	-0.66283	0.0457989	0.0180026
cgtgg	-0.819752	0.072314	0.0212369
cgtgt	-0.231354	0.0730028	0.052673
cgtta	-0.128189	0.0792011	0.0615203
cgttc	-0.316602	0.0664601	0.0441509
cgttg	-0.427808	0.105372	0.0614176
cgttt	-0.00439707	0.172865	0.152115
ctaaa	0.117535	0.187672	0.184989
ctaac	0.0900096	0.10916	0.105483
ctaag	-0.217287	0.121556	0.0888151
ctaat	0.280235	0.180096	0.210281
ctaca	-0.195408	0.127755	0.0964474
ctacc	-0.334408	0.065427	0.0422856
ctacg	-0.714722	0.0592287	0.0231022
ctact	-0.0274396	0.141185	0.127421
ctaga	-0.0791471	0.112259	0.0934869
ctagc	-0.384411	0.0857438	0.0513724
ctagg	-0.337271	0.0719697	0.0444076
ctagt	0.0680321	0.118113	0.115802
ctata	0.287288	0.140496	0.161801
ctatc	0.0719425	0.114325	0.110394
ctatg	-0.0833055	0.160813	0.133223
ctatt	0.228722	0.189394	0.208639
ctcaa	-0.267001	0.197658	0.147495
ctcac	-0.196007	0.112259	0.083784
ctcag	-0.388493	0.140152	0.0915018
ctcat	0.093673	0.186983	0.184595
ctcca	-0.485965	0.144972	0.0825861
ctccc	-0.53216	0.0774793	0.0388801
ctccg	-0.891487	0.0871212	0.0219899
ctcct	-0.413373	0.163223	0.105603
ctcga	-0.589625	0.0998623	0.0474023
ctcgc	-0.71655	0.0619835	0.0236498
ctcgg	-0.809507	0.0733471	0.0226402
ctcgt	-0.318441	0.0960744	0.0623588
ctcta	0.085199	0.171832	0.164043
ctctc	-0.142131	0.214187	0.170357
ctctg	-0.0866555	0.210055	0.181549
ctctt	0.0749632	0.328512	0.327829
ctgaa	-0.17393	0.199036	0.169929
ctgac	-0.121017	0.0891873	0.0718564
ctgag	-0.483436	0.142562	0.083938
ctgat	-0.0522026	0.233471	0.208022
ctgca	-0.204469	0.14635	0.114279
ctgcc	-0.560092	0.0685262	0.0341913
ctgcg	-0.716149	0.0544077	0.0211342
ctgct	-0.307674	0.162534	0.117787
ctgga	-0.565246	0.140152	0.072404
ctggc	-0.433963	0.0633609	0.0364159
ctggg	-0.53985	0.0637052	0.0331303
ctggt	-0.382453	0.155992	0.101273
ctgta	0.16975	0.121901	0.128962
ctgtc	-0.0642987	0.107438	0.0895681
ctgtg	0.029849	0.136708	0.125916
ctgtt	0.133502	0.260675	0.270193
cttaa	0.289731	0.191116	0.223578
cttac	0.097987	0.151171	0.14758
cttag	0.04411	0.151171	0.137843
cttat	0.317373	0.231405	0.280615
cttca	-0.121516	0.233815	0.200442
cttcc	-0.341897	0.176309	0.115802
cttcg	-0.463543	0.0988292	0.056318
cttct	-0.0450792	0.34332	0.313095
cttga	-0.0850528	0.244146	0.216048
cttgc	-0.026415	0.147383	0.129201
cttgg	-0.314256	0.174931	0.120645
cttgt	0.187285	0.268939	0.292491
cttta	0.211796	0.255854	0.277723
ctttc	0.143562	0.269284	0.282189
ctttg	0.135265	0.294766	0.305531
ctttt	0.339461	0.39876	0.501968
gaaaa	-0.188372	0.257576	0.209477
gaaac	-0.343842	0.214876	0.148111
gaaag	-0.551416	0.196625	0.112362
gaaat	-0.0412277	0.248967	0.220669
gaaca	-0.3098	0.152204	0.108512
gaacc	-0.515761	0.111915	0.0585598
gaacg	-0.737941	0.0637052	0.0231022
gaact	-0.133232	0.150482	0.124991
gaaga	-0.750503	0.231405	0.106167
gaagc	-0.78655	0.163912	0.0612807
gaagg	-0.875279	0.133264	0.0366213
gaagt	-0.419515	0.171143	0.110617
gaata	0.0303858	0.156336	0.139674
gaatc	-0.295923	0.214876	0.152423
gaatg	-0.209612	0.171143	0.131238
gaatt	0.0853082	0.235537	0.2372
gacaa	-0.425938	0.137397	0.0835615
gacac	-0.502328	0.078168	0.0442878
gacag	-0.434562	0.0895317	0.053272
gacat	-0.197298	0.140496	0.105654
gacca	-0.446148	0.0905647	0.0513896
gaccc	-0.691126	0.0513085	0.0199363
gaccg	-0.833035	0.0413223	0.0113457
gacct	-0.355543	0.0812672	0.0493189
gacga	-0.784677	0.0785124	0.0265419
gacgc	-0.833588	0.0402893	0.0111746
gacgg	-0.934847	0.0530303	0.00963447
gacgt	-0.547026	0.0550964	0.0270381
gacta	-0.000957952	0.0909091	0.0798823
gactc	-0.40963	0.104683	0.0647717
gactg	-0.268069	0.0919421	0.0643097
gactt	0.0402932	0.150826	0.139743
gagaa	-0.601241	0.227273	0.123195
gagac	-0.607581	0.108815	0.053426
gagag	-0.74375	0.143939	0.0587309
gagat	-0.446697	0.210399	0.130091
gagca	-0.637547	0.10365	0.0509446
gagcc	-0.77571	0.0657713	0.0223492
gagcg	-0.886654	0.0433884	0.00960025
gagct	-0.573916	0.151171	0.0819871
gagga	-0.892006	0.169421	0.0505339
gaggc	-0.88824	0.0860882	0.0222979
gaggg	-0.849309	0.0730028	0.0208262
gaggt	-0.768817	0.116736	0.044784
gagta	-0.218759	0.123967	0.0905435
gagtc	-0.45844	0.106749	0.0624273
gagtg	-0.478044	0.121212	0.0680574
gagtt	-0.208205	0.225207	0.173078
gataa	-0.0548043	0.165634	0.144278
gatac	-0.222003	0.120868	0.0881135
gatag	-0.241547	0.12259	0.0889691
gatat	0.0806102	0.206612	0.199398
gatca	-0.33494	0.190771	0.127113
gatcc	-0.530048	0.11949	0.0635054
gatcg	-0.620819	0.0798898	0.0367924
gatct	-0.103173	0.201791	0.168543
gatga	-0.421599	0.221763	0.149223
gatgc	-0.413073	0.128444	0.0805497
gatgg	-0.615824	0.14876	0.0732767
gatgt	-0.141287	0.199036	0.161014
gatta	0.0637566	0.204201	0.190687
gattc	-0.104871	0.225895	0.190927
gattg	-0.0744512	0.216253	0.184167
gattt	0.126513	0.341598	0.349853
gcaaa	-0.369531	0.152204	0.103429
gcaac	-0.583998	0.0995179	0.0497638
gcaag	-0.67684	0.123967	0.0538709
gcaat	-0.17583	0.131198	0.0996817
gcaca	-0.248234	0.0668044	0.0472312
gcacc	-0.631727	0.0447658	0.0196454
gcacg	-0.79083	0.0330579	0.0101307
gcact	-0.292801	0.0678375	0.0464269
gcaga	-0.730857	0.109504	0.0459819
gcagc	-0.867522	0.0881543	0.0249846
gcagg	-0.886159	0.0575069	0.0133993
gcagt	-0.455634	0.0819559	0.046906
gcata	0.0527855	0.0974518	0.0912793
gcatc	-0.31283	0.10365	0.0703676
gcatg	0.020239	0.0857438	0.0766308
gcatt	0.0274841	0.15668	0.14474
gccaa	-0.579304	0.100551	0.0491478
gccac	-0.754514	0.0685262	0.0247279
gccag	-0.757802	0.0606061	0.0211513
gccat	-0.408361	0.0971074	0.0575844
gccca	-0.69558	0.0392562	0.015641
gcccc	-0.743646	0.0258264	0.00874461
gcccg	-0.933318	0.0213499	0.003491
gccct	-0.503339	0.046832	0.0245054
gccga	-0.906279	0.047865	0.0100623
gccgc	-0.949738	0.0327135	0.00549319
gccgg	-0.964623	0.0454545	0.00581833
gccgt	-0.849547	0.052686	0.0143747
gccta	-0.292513	0.0592287	0.0391882
gcctc	-0.629143	0.082989	0.0370662
gcctg	-0.60623	0.0657713	0.0299815
gcctt	-0.193799	0.112948	0.0840235
gcgaa	-0.724442	0.0616391	0.0226402
gcgac	-0.890367	0.0451102	0.00961736
gcgag	-0.874223	0.0564738	0.013656
gcgat	-0.647782	0.0609504	0.0266959
gcgca	-0.666384	0.02927	0.0117907
gcgcc	-0.932499	0.0247934	0.00424396
gcgcg	-0.936923	0.0144628	0.00237867
gcgct	-0.637429	0.0265152	0.0116024
gcgga	-0.934692	0.0544077	0.0107981
gcggc	-0.970557	0.0451102	0.00568143
gcggg	-0.94801	0.0354683	0.0052365
gcggt	-0.925722	0.0750689	0.0146656
gcgta	-0.274682	0.0344353	0.023068
gcgtc	-0.677883	0.0406336	0.0164625
gcgtg	-0.590654	0.0399449	0.0180026
gcgtt	-0.398251	0.0778237	0.0459477
gctaa	-0.152723	0.139118	0.110069
gctac	-0.40729	0.0926309	0.0550346
gctag	-0.389483	0.0926309	0.057071
gctat	-0.0942492	0.127066	0.104439
gctca	-0.389349	0.117769	0.0744404
gctcc	-0.691464	0.0812672	0.0338832
gctcg	-0.760032	0.0626722	0.021853
gctct	-0.205724	0.158747	0.118865
gctga	-0.503771	0.145661	0.0858375
gctgc	-0.704872	0.109848	0.0480355
gctgg	-0.724653	0.0891873	0.0357314
gctgt	-0.220595	0.116047	0.0858546
gctta	0.0751005	0.150138	0.143935
gcttc	-0.312364	0.188705	0.131101
gcttg	-0.284557	0.167011	0.121056
gcttt	0.0242605	0.262741	0.244507
ggaaa	-0.52402	0.19697	0.11267
ggaac	-0.560387	0.107782	0.056472
ggaag	-0.82235	0.152893	0.0532891
ggaat	-0.379938	0.168044	0.109128
ggaca	-0.684989	0.0912534	0.0399925
ggacc	-0.748788	0.0581956	0.0194743
ggacg	-0.853836	0.0396006	0.00987405
ggact	-0.414523	0.0805785	0.0478301
ggaga	-0.830213	0.158058	0.0546752
ggagc	-0.881697	0.0905647	0.0235642
ggagg	-0.973923	0.11949	0.0196283
ggagt	-0.664719	0.116391	0.0505168
ggata	-0.30814	0.119146	0.079848
ggatc	-0.578392	0.127755	0.0626155
ggatg	-0.572933	0.118457	0.062239
ggatt	-0.182219	0.198347	0.154032
ggcaa	-0.706227	0.0926309	0.0378363
ggcac	-0.589014	0.0402893	0.0187213
ggcag	-0.552724	0.0860882	0.0417722
ggcat	-0.314488	0.0767906	0.0519885
ggcca	-0.752311	0.0626722	0.0214251
ggccc	-0.804193	0.0247934	0.00735848
ggccg	-0.918888	0.030303	0.00559587
ggcct	-0.586363	0.0592287	0.0279109
ggcga	-0.923442	0.0578512	0.011534
ggcgc	-0.917165	0.0237603	0.00444931
ggcgg	-0.988947	0.0619835	0.0056472
ggcgt	-0.717648	0.0413223	0.0153501
ggcta	-0.404693	0.0805785	0.0474536
ggctc	-0.574202	0.0730028	0.0359881
ggctg	-0.663747	0.0823003	0.0358854
ggctt	-0.24278	0.131887	0.0955575
gggaa	-0.721556	0.137741	0.0544014
gggac	-0.675151	0.0495868	0.019731
gggag	-0.884163	0.0853994	0.0206722
gggat	-0.530894	0.106749	0.0560784
gggca	-0.652035	0.0444215	0.0184818
gggcc	-0.825666	0.0268595	0.00754672
gggcg	-0.89315	0.0172176	0.00386748
gggct	-0.626995	0.0533747	0.0240263
gggga	-0.736052	0.0730028	0.026405
ggggc	-0.857822	0.0299587	0.00773496
ggggg	-0.673551	0.0241047	0.00956602
ggggt	-0.471532	0.0564738	0.0298104
gggta	-0.548505	0.0674931	0.0332158
gggtc	-0.616601	0.0626722	0.0277911
gggtg	-0.614175	0.0626722	0.0286125
gggtt	-0.299913	0.160124	0.105688
ggtaa	-0.508445	0.120523	0.0650284
ggtac	-0.56188	0.0633609	0.0318981
ggtag	-0.406991	0.0843664	0.0479841
ggtat	-0.294141	0.121556	0.0834588
ggtca	-0.51605	0.102617	0.0532377
ggtcc	-0.600515	0.0592287	0.0270724
ggtcg	-0.766173	0.0485537	0.0164453
ggtct	-0.311672	0.126033	0.081816
ggtga	-0.586428	0.138774	0.0694435
ggtgc	-0.623446	0.0681818	0.0317955
ggtgg	-0.895649	0.129132	0.040523
ggtgt	-0.288328	0.130854	0.08926
ggtta	-0.129482	0.147383	0.118951
ggttc	-0.325496	0.14635	0.0981073
ggttg	-0.366714	0.161501	0.104371
ggttt	0.0114853	0.303719	0.279023
gtaaa	0.162287	0.213843	0.224742
gtaac	0.0469751	0.14084	0.130587
gtaag	0.294616	0.182851	0.221713
gtaat	0.253024	0.200069	0.226265
gtaca	-0.147731	0.127755	0.101085
gtacc	-0.182885	0.0599174	0.0463413
gtacg	-0.0665408	0.0519972	0.0425936
gtact	0.159901	0.122934	0.125299
gtaga	-0.0915421	0.124311	0.101359
gtagc	-0.278773	0.0895317	0.0595352
gtagg	-0.266876	0.0678375	0.0450065
gtagt	-0.0289396	0.129821	0.110976
gtata	0.314557	0.164945	0.193015
gtatc	-0.0517714	0.150826	0.12737
gtatg	0.143595	0.186295	0.19233
gtatt	0.228468	0.201791	0.228814
gtcaa	-0.322134	0.161157	0.106664
gtcac	-0.250185	0.0922865	0.0632316
gtcag	-0.318395	0.0960744	0.0654049
gtcat	-0.111752	0.154959	0.122493
gtcca	-0.342307	0.0902204	0.0570025
gtccc	-0.489712	0.0550964	0.0302553
gtccg	-0.702687	0.0382231	0.0144089
gtcct	-0.291085	0.108471	0.0718393
gtcga	-0.643354	0.0730028	0.0319324
gtcgc	-0.716623	0.0413223	0.0148367
gtcgg	-0.765761	0.0495868	0.0160517
gtcgt	-0.493509	0.0767906	0.0407112
gtcta	0.0420992	0.116391	0.10627
gtctc	-0.194176	0.168733	0.130262
gtctg	-0.098092	0.125689	0.103241
gtctt	0.0232928	0.239325	0.222209
gtgaa	-0.22234	0.212121	0.162742
gtgac	-0.240044	0.100895	0.0717879
gtgag	-0.194854	0.158747	0.120901
gtgat	-0.0167707	0.207645	0.184972
gtgca	-0.0779713	0.100207	0.0853241
gtgcc	-0.570746	0.0588843	0.0282189
gtgcg	-0.440996	0.0337466	0.018978
gtgct	-0.27502	0.125344	0.0897905
gtgga	-0.641408	0.152204	0.0807721
gtggc	-0.68492	0.0981405	0.0416353
gtggg	-0.613924	0.0895317	0.0407968
gtggt	-0.476396	0.162879	0.103635
gtgta	0.19558	0.134986	0.142737
gtgtc	-0.0724427	0.106405	0.0884386
gtgtg	0.0106556	0.144628	0.129663
gtgtt	0.0943648	0.270317	0.264957
gttaa	0.135082	0.188705	0.193288
gttac	0.0744517	0.142562	0.136679
gttag	0.1181	0.157025	0.155589
gttat	0.214152	0.226928	0.246013
gttca	-0.122963	0.197658	0.158721
gttcc	-0.30648	0.137397	0.0935382
gttcg	-0.392408	0.0915978	0.0541789
gttct	0.0941703	0.262397	0.258077
gttga	-0.174029	0.241736	0.192142
gttgc	-0.213975	0.162534	0.121056
gttgg	-0.30344	0.172521	0.119772
gttgt	0.0467287	0.251722	0.239339
gttta	0.176507	0.275826	0.293021
gtttc	0.0760271	0.34022	0.331388
gtttg	0.110865	0.319904	0.325861
gtttt	0.304394	0.440083	0.527483
taaaa	0.285594	0.243113	0.27928
taaac	0.187269	0.175964	0.186084
taaag	-0.077083	0.201446	0.172445
taaat	0.35832	0.230372	0.280118
taaca	0.186025	0.182163	0.192672
taacc	0.0790809	0.102273	0.0994079
taacg	-0.225991	0.0705923	0.0516462
taact	0.24551	0.192837	0.219283
taaga	-0.0189062	0.201791	0.17941
taagc	-0.0401825	0.139807	0.118266
taagg	-0.226012	0.10124	0.0727976
taagt	0.337452	0.189394	0.234821
taata	0.327756	0.190427	0.227069
taatc	0.301579	0.176997	0.204754
taatg	0.149096	0.214876	0.223047
taatt	0.455195	0.24449	0.333253
tacaa	-0.097682	0.185262	0.154237
tacac	-0.108062	0.114669	0.0931104
tacag	-0.00155718	0.143251	0.128739
tacat	0.232257	0.190083	0.208125
tacca	-0.114394	0.120868	0.0973373
taccc	-0.167039	0.0530303	0.0396844
taccg	-0.633448	0.0581956	0.0258916
tacct	0.0309826	0.120523	0.109111
tacga	-0.331836	0.0757576	0.0473681
tacgc	-0.375368	0.0416667	0.0250017
tacgg	-0.693704	0.0540634	0.0228113
tacgt	0.0105294	0.0798898	0.0709494
tacta	0.240638	0.141185	0.158002
tactc	0.0377636	0.145661	0.135567
tactg	0.0409989	0.14635	0.137518
tactt	0.248449	0.249311	0.281008
tagaa	0.0557499	0.173898	0.16293
tagac	0.0237252	0.0843664	0.0756896
tagag	-0.230114	0.134298	0.100007
tagat	0.0881708	0.190771	0.182593
tagca	-0.173427	0.111915	0.0853412
tagcc	-0.231322	0.0637052	0.0437059
tagcg	-0.558888	0.0451102	0.0212882
tagct	0.0346191	0.163912	0.150763
tagga	-0.224103	0.116391	0.0809604
taggc	-0.186127	0.0602617	0.0433808
taggg	-0.178487	0.071281	0.0513553
taggt	-0.0359097	0.104339	0.0872065
tagta	0.188527	0.137397	0.145253
tagtc	0.0881778	0.110882	0.103874
tagtg	-0.0819004	0.143939	0.125094
tagtt	0.323541	0.216598	0.261123
tataa	0.319396	0.208678	0.24781
tatac	0.308361	0.135675	0.159576
tatag	0.291294	0.159091	0.182456
tatat	0.471797	0.256198	0.34003
tatca	0.147915	0.199725	0.204617
tatcc	-0.0179072	0.118113	0.103173
tatcg	-0.240444	0.0871212	0.0604764
tatct	0.21054	0.267218	0.295161
tatga	0.132606	0.233127	0.234513
tatgc	0.195085	0.141873	0.153758
tatgg	-0.180344	0.177342	0.135037
tatgt	0.297	0.278581	0.334417
tatta	0.361608	0.205923	0.255288
tattc	0.20654	0.208333	0.226675
tattg	0.231546	0.242424	0.273427
tattt	0.436946	0.323003	0.438856
tcaaa	-0.0513578	0.27686	0.240622
tcaac	-0.28143	0.162534	0.116589
tcaag	-0.499393	0.203857	0.120371
tcaat	0.101351	0.241047	0.237764
tcaca	-0.0615903	0.17011	0.14539
tcacc	-0.387937	0.107094	0.0659525
tcacg	-0.525475	0.0678375	0.0342084
tcact	0.0612343	0.185262	0.175542
tcaga	-0.407166	0.172521	0.11291
tcagc	-0.54936	0.114325	0.0605106
tcagg	-0.652688	0.0922865	0.0411048
tcagt	0.0129418	0.154959	0.142481
tcata	0.225616	0.190771	0.211685
tcatc	-0.227619	0.22624	0.174635
tcatg	0.00849135	0.206612	0.187299
tcatt	0.231968	0.293388	0.325775
tccaa	-0.331468	0.183196	0.123006
tccac	-0.390659	0.111915	0.0683312
tccag	-0.412044	0.125344	0.0761003
tccat	0.000493736	0.182163	0.162451
tccca	-0.382066	0.110193	0.0670135
tcccc	-0.365172	0.0640496	0.0394278
tcccg	-0.82313	0.0571625	0.0171812
tccct	-0.183586	0.126033	0.0978506
tccga	-0.64263	0.0843664	0.0366041
tccgc	-0.727505	0.046832	0.017609
tccgg	-0.862549	0.0757576	0.0214594
tccgt	-0.476024	0.0878099	0.0481895
tccta	-0.0741081	0.117769	0.100092
tcctc	-0.403782	0.188017	0.121364
tcctg	-0.313122	0.137052	0.0929222
tcctt	0.041916	0.252755	0.238774
tcgaa	-0.418958	0.129821	0.0777432
tcgac	-0.581826	0.0650826	0.03082
tcgag	-0.640682	0.09573	0.0414813
tcgat	-0.277553	0.145317	0.100383
tcgca	-0.26903	0.0530303	0.0352694
tcgcc	-0.770078	0.0516529	0.0172668
tcgcg	-0.874078	0.035124	0.00847081
tcgct	-0.400654	0.0805785	0.0489253
tcgga	-0.743135	0.0933196	0.0342426
tcggc	-0.839744	0.0516529	0.0142549
tcggg	-0.778715	0.0492424	0.0153501
tcggt	-0.514853	0.0991736	0.0506537
tcgta	-0.0915048	0.0850551	0.0671333
tcgtc	-0.514043	0.100207	0.0537853
tcgtg	-0.397667	0.0964187	0.0571223
tcgtt	0.109619	0.144284	0.14308
tctaa	0.204123	0.210399	0.222346
tctac	-0.0982041	0.146006	0.122715
tctag	-0.0613327	0.158402	0.133531
tctat	0.258152	0.225895	0.257598
tctca	-0.0339813	0.253444	0.232939
tctcc	-0.432689	0.202135	0.126532
tctcg	-0.388777	0.117769	0.0723355
tctct	0.109544	0.344353	0.353755
tctga	-0.0401487	0.256198	0.231279
tctgc	-0.0911889	0.163223	0.137877
tctgg	-0.342844	0.171832	0.113492
tctgt	0.240839	0.254132	0.291772
tctta	0.305367	0.278581	0.329454
tcttc	-0.0595858	0.345041	0.3133
tcttg	0.0795985	0.320592	0.32249
tcttt	0.285781	0.448003	0.530991
tgaaa	0.00620296	0.302342	0.290232
tgaac	-0.00905607	0.152204	0.139726
tgaag	-0.542146	0.262741	0.153826
tgaat	0.146957	0.28478	0.29706
tgaca	-0.018187	0.154959	0.139606
tgacc	-0.326654	0.0977961	0.0620679
tgacg	-0.492617	0.0661157	0.0351496
tgact	0.0783661	0.172176	0.165925
tgaga	-0.270146	0.215909	0.161031
tgagc	-0.320424	0.114669	0.0800021
tgagg	-0.604984	0.130854	0.0644295
tgagt	-0.0306338	0.213154	0.192176
tgata	0.117368	0.241736	0.241341
tgatc	-0.0043173	0.209366	0.196711
tgatg	-0.178896	0.278237	0.229294
tgatt	0.236085	0.356061	0.40321
tgcaa	-0.167242	0.177342	0.142087
tgcac	-0.215055	0.0805785	0.0595866
tgcag	0.15326	0.238636	0.263228
tgcat	0.181488	0.174242	0.186837
tgcca	-0.283616	0.0953857	0.0676124
tgccc	-0.468253	0.0461433	0.0249846
tgccg	-0.796065	0.0475207	0.0150934
tgcct	-0.191944	0.119835	0.0885071
tgcga	-0.484187	0.0640496	0.0339003
tgcgc	-0.479846	0.0309917	0.0159833
tgcgg	-0.724057	0.0509642	0.018824
tgcgt	-0.198195	0.0750689	0.054795
tgcta	-0.0318962	0.157713	0.141522
tgctc	-0.184233	0.149105	0.114998
tgctg	-0.358993	0.163912	0.114501
tgctt	0.0935841	0.289945	0.286211
tggaa	-0.347181	0.22314	0.155623
tggac	-0.485875	0.107782	0.0585256
tggag	-0.790837	0.190427	0.075142
tggat	-0.132786	0.217631	0.178879
tggca	-0.289313	0.118802	0.0827572
tggcc	-0.629886	0.0743802	0.0324971
tggcg	-0.868022	0.0709366	0.01867
tggct	-0.191419	0.150482	0.115733
tggga	-0.544794	0.140152	0.0742522
tgggc	-0.514851	0.0523416	0.0274488
tgggg	-0.589396	0.088843	0.0412075
tgggt	-0.337804	0.150138	0.0972004
tggta	-0.225603	0.176653	0.130895
tggtc	-0.273333	0.139463	0.0984838
tggtg	-0.485812	0.211777	0.135345
tggtt	0.0971506	0.304063	0.307567
tgtaa	0.242575	0.188705	0.209511
tgtac	0.0303879	0.114669	0.106835
tgtag	0.227878	0.175964	0.192159
tgtat	0.281086	0.232782	0.275378
tgtca	-0.0123321	0.169421	0.15422
tgtcc	-0.152263	0.10124	0.077863
tgtcg	-0.345706	0.0736915	0.0443391
tgtct	0.145173	0.241391	0.247108
tgtga	0.0484818	0.23657	0.221507
tgtgc	0.0877896	0.117769	0.115751
tgtgg	-0.0580618	0.153926	0.134575
tgtgt	0.281588	0.254821	0.296102
tgtta	0.288233	0.252755	0.300619
tgttc	0.104042	0.258953	0.257838
tgttg	0.0246915	0.32197	0.307601
tgttt	0.318845	0.472452	0.582586
ttaaa	0.297779	0.250689	0.289787
ttaac	0.20103	0.181129	0.195907
ttaag	0.0986856	0.190427	0.185553
ttaat	0.426538	0.238292	0.317236
ttaca	0.200948	0.210055	0.22825
ttacc	-0.0150146	0.13292	0.116966
ttacg	-0.220163	0.0860882	0.062239
ttact	0.274174	0.24759	0.28568
ttaga	0.0792388	0.19697	0.19132
ttagc	0.0550345	0.132576	0.124478
ttagg	0.0238816	0.127066	0.112054
ttagt	0.305631	0.214876	0.2551
ttata	0.386927	0.252066	0.322798
ttatc	0.156033	0.239669	0.249247
ttatg	0.257193	0.264118	0.300517
ttatt	0.375308	0.323347	0.414659
ttcaa	-0.00334533	0.288567	0.265709
ttcac	0.0271546	0.183196	0.171572
ttcag	0.0511744	0.242769	0.2385
ttcat	0.172699	0.328857	0.345626
ttcca	-0.0804688	0.214532	0.181361
ttccc	-0.225258	0.141873	0.103361
ttccg	-0.415894	0.0912534	0.0553597
ttcct	0.0407836	0.261364	0.245294
ttcga	-0.299801	0.156336	0.104388
ttcgc	-0.310117	0.0674931	0.0444931
ttcgg	-0.527677	0.09573	0.0476248
ttcgt	0.0195232	0.156336	0.143388
ttcta	0.173335	0.25792	0.272555
ttctc	0.0432099	0.341598	0.331149
ttctg	0.105819	0.29511	0.30257
ttctt	0.241471	0.485193	0.553443
ttgaa	0.0338541	0.333678	0.320881
ttgac	0.0767201	0.170799	0.164984
ttgag	-0.16215	0.224862	0.183346
ttgat	0.187629	0.369146	0.407437
ttgca	0.17226	0.246212	0.269509
ttgcc	-0.211498	0.113292	0.083031
ttgcg	-0.310402	0.0785124	0.0507564
ttgct	0.0898527	0.280303	0.278356
ttgga	-0.22213	0.248278	0.191748
ttggc	-0.164718	0.141529	0.112277
ttggg	-0.283629	0.155992	0.109539
ttggt	0.0610423	0.308196	0.301749
ttgta	0.274641	0.258264	0.29973
ttgtc	0.087083	0.22073	0.217434
ttgtg	0.234521	0.279959	0.319683
ttgtt	0.286065	0.461777	0.544989
tttaa	0.315163	0.296832	0.349151
tttac	0.23296	0.238636	0.268122
tttag	0.226554	0.248967	0.275412
tttat	0.341365	0.371556	0.456551
tttca	0.254033	0.356405	0.40908
tttcc	0.181845	0.246556	0.259754
tttcg	-0.0761129	0.181474	0.148077
tttct	0.291956	0.480716	0.573551
tttga	0.181535	0.388774	0.41637
tttgc	0.217783	0.265152	0.296649
tttgg	0.0568892	0.331612	0.316415
tttgt	0.333924	0.451102	0.550431
tttta	0.379053	0.362603	0.470754
ttttc	0.350572	0.419421	0.517284
ttttg	0.329861	0.469353	0.576699
ttttt	0.444689	0.413223	0.557225

## Sheet: RI1-FeatureSet1
x(k)	α(x(k))	SFalse(x(k))	STrue(x(k))
acg	-0.413909	0.457645	0.335375
agg	-0.508061	0.574036	0.411442
ccg	-0.663183	0.392906	0.224074
cga	-0.450987	0.516873	0.366948
cgg	-0.724484	0.395317	0.209272
gag	-0.431909	0.674242	0.558286
gcc	-0.472797	0.452135	0.313163
gga	-0.462679	0.659091	0.51944
ggc	-0.484729	0.473829	0.329335
ggg	-0.487793	0.427342	0.282737
aagc	-0.434674	0.394972	0.276764
agag	-0.544631	0.37741	0.239698
caag	-0.493647	0.403581	0.263844
gaag	-0.623711	0.433884	0.267968
gaga	-0.501067	0.404959	0.277415
ggaa	-0.495742	0.393595	0.2628
tata	0.364254	0.48657	0.579591
tttt	0.357695	0.727617	0.874564
aattt	0.381812	0.321281	0.419998
atatt	0.406434	0.264118	0.338285
atttt	0.409517	0.413567	0.542388
taatt	0.455195	0.24449	0.333253
tatat	0.471797	0.256198	0.34003
tattt	0.436946	0.323003	0.438856
ttaat	0.426538	0.238292	0.317236
ttata	0.386927	0.252066	0.322798
ttatt	0.375308	0.323347	0.414659
tttta	0.379053	0.362603	0.470754
ttttc	0.350572	0.419421	0.517284
ttttt	0.444689	0.413223	0.557225

## Sheet: RI2
x(k)	α(x(k))	SFalse(x(k))	STrue(x(k))
aa	0.00978253	0.988709	0.995465
ac	-0.0268819	0.976359	0.980201
ag	-0.132589	0.998236	0.999966				α(x(k))	SFalse(x(k))	STrue(x(k))
at	0.114051	0.992237	0.999846				>=0.35		>=0.3
ca	-0.0365224	0.988709	0.993223				<=-0.4	>=0.35
cc	-0.181592	0.899435	0.859008
cg	-0.353351	0.812279	0.718102
ct	0.0326127	0.992943	0.998032
ga	-0.155396	0.983063	0.983846
gc	-0.182206	0.937897	0.912434
gg	-0.30573	0.895907	0.839654
gt	0.0504843	0.994707	0.999983
ta	0.167957	0.989414	0.999778
tc	0.0159554	0.986591	0.997673
tg	0.0267238	0.995413	0.998922
tt	0.172574	0.991884	0.99988
aaa	0.0442947	0.850388	0.849031
aac	-0.0362014	0.804517	0.792251
aag	-0.2302	0.825335	0.774061
aat	0.156761	0.894143	0.937898
aca	-0.0140658	0.783345	0.777004
acc	-0.205479	0.610092	0.530238
acg	-0.397472	0.454834	0.335375
act	0.0923566	0.825688	0.849921
aga	-0.25395	0.767466	0.701177
agc	-0.335999	0.648906	0.53835
agg	-0.497312	0.573042	0.411442
agt	0.0232644	0.793578	0.800072
ata	0.218405	0.811927	0.864399
atc	-0.00941767	0.854975	0.844976
atg	0.0310793	0.85427	0.871244
att	0.204364	0.929428	0.976932
caa	-0.115915	0.822865	0.788949
cac	-0.124695	0.612915	0.563642
cag	-0.0973104	0.822865	0.823362
cat	0.0970594	0.823924	0.856185
cca	-0.207372	0.680311	0.592477
ccc	-0.301527	0.406845	0.311674
ccg	-0.656109	0.394143	0.224074
cct	-0.0746247	0.697248	0.66779
cga	-0.437119	0.51482	0.366948
cgc	-0.532703	0.321807	0.205661
cgg	-0.718252	0.394848	0.209272
cgt	-0.192596	0.531052	0.457115
cta	0.088973	0.760409	0.775549
ctc	-0.0765704	0.780169	0.764135
ctg	-0.0708506	0.772759	0.75344
ctt	0.123658	0.92343	0.962369
gaa	-0.190144	0.829217	0.786399
gac	-0.231994	0.604446	0.511038
gag	-0.420175	0.672548	0.558286
gat	-0.0355319	0.84686	0.839979
gca	-0.123708	0.690896	0.654425
gcc	-0.461062	0.450247	0.313163
gcg	-0.642648	0.34439	0.194007
gct	-0.140818	0.745589	0.697738
gga	-0.451979	0.659492	0.51944
ggc	-0.474179	0.472124	0.329335
ggg	-0.482889	0.429428	0.282737
ggt	-0.220745	0.710303	0.633565
gta	0.172581	0.834157	0.910826
gtc	-0.100846	0.692661	0.640855
gtg	-0.0714573	0.743825	0.726316
gtt	0.113781	0.922724	0.955935
taa	0.223594	0.873324	0.943562
tac	0.0953507	0.757234	0.780444
tag	0.118053	0.756528	0.784653
tat	0.256769	0.869795	0.946061
tca	0.0267986	0.878617	0.89669
tcc	-0.148542	0.738532	0.678657
tcg	-0.262606	0.58151	0.477206
tct	0.109576	0.922724	0.958536
tga	0.0230382	0.892025	0.914915
tgc	0.00155338	0.749824	0.760268
tgg	-0.181771	0.783345	0.733247
tgt	0.18765	0.882498	0.951862
tta	0.241135	0.89379	0.965826
ttc	0.106882	0.921665	0.959409
ttg	0.122093	0.931546	0.972517
ttt	0.260494	0.929076	0.992248
aaaa	0.0945535	0.50988	0.502327
aaac	-0.0461573	0.515173	0.474742
aaag	-0.268108	0.513761	0.414008
aaat	0.198136	0.586097	0.629407
aaca	-0.0427152	0.478123	0.455113
aacc	-0.216134	0.34192	0.273564
aacg	-0.468853	0.230064	0.140598
aact	0.0808601	0.506351	0.516736
aaga	-0.371817	0.518349	0.404032
aagc	-0.426232	0.394848	0.276764
aagg	-0.596188	0.321454	0.185964
aagt	0.0170033	0.48271	0.476607
aata	0.241205	0.453423	0.496064
aatc	-0.00394088	0.516937	0.490057
aatg	0.0307402	0.513761	0.504723
aatt	0.288535	0.586097	0.673575
acaa	-0.145657	0.456598	0.396023
acac	-0.139522	0.287579	0.238346
acag	-0.145114	0.375088	0.324423
acat	0.127146	0.459774	0.471353
acca	-0.236651	0.345095	0.268824
accc	-0.324321	0.180311	0.123913
accg	-0.718895	0.188779	0.0812171
acct	-0.0780152	0.318631	0.277791
acga	-0.508943	0.227241	0.130861
acgc	-0.577819	0.137615	0.0694606
acgg	-0.76972	0.165138	0.0650969
acgt	-0.192073	0.213479	0.163478
acta	0.17294	0.355681	0.375009
actc	-0.101595	0.379323	0.336043
actg	-0.0720187	0.374735	0.334195
actt	0.189283	0.542696	0.588747
agaa	-0.336876	0.511291	0.403672
agac	-0.363765	0.296401	0.204668
agag	-0.533672	0.374382	0.239698
agat	-0.162633	0.487297	0.424464
agca	-0.405129	0.327452	0.231484
agcc	-0.586329	0.222301	0.119019
agcg	-0.76396	0.151023	0.0572421
agct	-0.286723	0.448483	0.354045
agga	-0.642347	0.348977	0.196061
aggc	-0.625538	0.207833	0.106441
aggg	-0.582411	0.207481	0.108546
aggt	-0.466201	0.309104	0.191269
agta	0.0481574	0.364502	0.345575
agtc	-0.168122	0.328511	0.270279
agtg	-0.198033	0.353211	0.292542
agtt	0.102729	0.547636	0.564943
ataa	0.22095	0.47036	0.505835
atac	0.0734833	0.36415	0.352471
atag	0.0977475	0.370854	0.368848
atat	0.337384	0.530699	0.618198
atca	-0.0585743	0.522936	0.475033
atcc	-0.247634	0.35674	0.269971
atcg	-0.331151	0.248059	0.173369
atct	0.0994529	0.602682	0.624478
atga	-0.0273463	0.518349	0.496098
atgc	0.0119679	0.363444	0.345712
atgg	-0.296185	0.417784	0.321942
atgt	0.188067	0.565984	0.618352
atta	0.293787	0.48271	0.556917
attc	0.0848627	0.533522	0.540027
attg	0.134442	0.550812	0.583134
attt	0.317577	0.703952	0.825039
caaa	-0.09805	0.523641	0.465826
caac	-0.330533	0.34439	0.254398
caag	-0.479782	0.401553	0.263844
caat	0.0302458	0.469301	0.452632
caca	-0.0882615	0.32957	0.284876
cacc	-0.490704	0.221948	0.13709
cacg	-0.596674	0.154905	0.0761517
cact	0.00618449	0.348977	0.330858
caga	-0.471982	0.348624	0.232939
cagc	-0.64926	0.238532	0.123229
cagg	-0.704351	0.184192	0.0821411
cagt	-0.14398	0.318984	0.266685
cata	0.178529	0.389555	0.411732
catc	-0.18805	0.402611	0.333288
catg	0.0100936	0.39379	0.369841
catt	0.19715	0.540932	0.592494
ccaa	-0.298811	0.375088	0.276217
ccac	-0.440601	0.231122	0.147067
ccag	-0.48079	0.250882	0.15203
ccat	-0.0602332	0.359562	0.319649
ccca	-0.357516	0.202188	0.137586
cccc	-0.39118	0.107975	0.0648744
cccg	-0.813992	0.118207	0.0381785
ccct	-0.169874	0.238179	0.191166
ccga	-0.702049	0.188426	0.0811657
ccgc	-0.811981	0.111503	0.0391026
ccgg	-0.862628	0.147848	0.0459477
ccgt	-0.592214	0.198659	0.101633
ccta	-0.0720139	0.251588	0.215775
cctc	-0.352849	0.315102	0.228472
cctg	-0.323417	0.268525	0.192039
cctt	0.0530611	0.438956	0.429376
cgaa	-0.467028	0.261115	0.154956
cgac	-0.665085	0.148553	0.0677493
cgag	-0.721254	0.209245	0.0891745
cgat	-0.389568	0.280875	0.181994
cgca	-0.426229	0.139026	0.0843829
cgcc	-0.838796	0.11609	0.0370833
cgcg	-0.875087	0.0755116	0.0192689
cgct	-0.485081	0.167255	0.097902
cgga	-0.803961	0.201129	0.0760832
cggc	-0.88769	0.130205	0.0352009
cggg	-0.845715	0.118913	0.03491
cggt	-0.693546	0.226182	0.104011
cgta	-0.151361	0.187368	0.14142
cgtc	-0.534413	0.182781	0.105483
cgtg	-0.463257	0.200071	0.117873
cgtt	-0.0933882	0.310868	0.268567
ctaa	0.158929	0.423077	0.447481
ctac	-0.143988	0.295342	0.24567
ctag	-0.0701963	0.308398	0.263947
ctat	0.175189	0.422724	0.45051
ctca	-0.0941023	0.444601	0.4009
ctcc	-0.448792	0.321807	0.21728
ctcg	-0.49622	0.233592	0.140153
ctct	0.0503022	0.545166	0.548994
ctga	-0.114751	0.452364	0.4156
ctgc	-0.272609	0.310515	0.246098
ctgg	-0.400182	0.311221	0.20845
ctgt	0.12011	0.442484	0.457595
ctta	0.241314	0.494354	0.554419
cttc	-0.0769503	0.540226	0.503833
cttg	0.028909	0.544813	0.536707
cttt	0.241736	0.690543	0.782035
gaaa	-0.184543	0.552576	0.476402
gaac	-0.259782	0.333098	0.262937
gaag	-0.61688	0.43331	0.267968
gaat	-0.0241737	0.49506	0.466493
gaca	-0.284224	0.321807	0.240793
gacc	-0.467494	0.206775	0.119481
gacg	-0.718822	0.158433	0.0694606
gact	-0.0671188	0.326394	0.287049
gaga	-0.492306	0.404375	0.277415
gagc	-0.583663	0.255822	0.149428
gagg	-0.797017	0.274876	0.12239
gagt	-0.221598	0.392025	0.316894
gata	-0.0144588	0.419195	0.388938
gatc	-0.23089	0.396965	0.319341
gatg	-0.292508	0.441073	0.351581
gatt	0.0777225	0.586097	0.590235
gcaa	-0.352366	0.349682	0.254826
gcac	-0.363717	0.171489	0.113509
gcag	-0.144775	0.391673	0.35218
gcat	0.0149037	0.318631	0.301766
gcca	-0.525783	0.238532	0.136491
gccc	-0.627191	0.106916	0.0500548
gccg	-0.891489	0.129146	0.0341057
gcct	-0.330038	0.243472	0.168697
gcga	-0.721702	0.163726	0.0677151
gcgc	-0.742313	0.0769231	0.0289205
gcgg	-0.921862	0.147848	0.0349784
gcgt	-0.42217	0.156669	0.0953864
gcta	-0.158181	0.323218	0.266753
gctc	-0.340246	0.302752	0.218581
gctg	-0.4373	0.308751	0.214063
gctt	-0.0457907	0.501411	0.46497
ggaa	-0.490609	0.395554	0.2628
ggac	-0.575939	0.201129	0.106304
ggag	-0.820052	0.302399	0.129441
ggat	-0.280823	0.371207	0.286382
ggca	-0.472082	0.223006	0.135499
ggcc	-0.689816	0.138673	0.0582175
ggcg	-0.912012	0.141849	0.0355089
ggct	-0.354864	0.268172	0.187248
ggga	-0.632101	0.254411	0.131032
gggc	-0.654607	0.112209	0.0508591
gggg	-0.645708	0.137262	0.0600315
gggt	-0.394349	0.263938	0.168218
ggta	-0.349189	0.278052	0.191851
ggtc	-0.419382	0.251588	0.157044
ggtg	-0.57125	0.313691	0.196044
ggtt	-0.0788742	0.494354	0.443391
gtaa	0.234747	0.523289	0.597063
gtac	0.0049907	0.295342	0.271699
gtag	0.0285693	0.342272	0.319153
gtat	0.209024	0.479534	0.528065
gtca	-0.164661	0.355681	0.29078
gtcc	-0.327196	0.227241	0.155606
gtcg	-0.572918	0.182428	0.0933842
gtct	0.0071789	0.449894	0.42722
gtga	-0.0845004	0.464361	0.4137
gtgc	-0.209754	0.250529	0.19654
gtgg	-0.496287	0.323924	0.221216
gtgt	0.106763	0.438603	0.439951
gtta	0.179246	0.4753	0.512424
gttc	-0.0325482	0.477064	0.43504
gttg	-0.0672293	0.516937	0.470857
gttt	0.209968	0.731828	0.810066
taaa	0.247711	0.54199	0.604952
taac	0.18146	0.407198	0.439027
taag	0.113863	0.450953	0.463276
taat	0.326118	0.541284	0.630827
taca	0.0818894	0.446013	0.44156
tacc	-0.0976158	0.282287	0.235386
tacg	-0.223157	0.198306	0.149018
tact	0.194666	0.470713	0.507701
taga	0.0467135	0.389555	0.373383
tagc	-0.0788292	0.300282	0.251882
tagg	-0.117746	0.260762	0.205438
tagt	0.186476	0.419548	0.444589
tata	0.375354	0.488709	0.579591
tatc	0.143459	0.478476	0.492915
tatg	0.182429	0.537756	0.580943
tatt	0.342858	0.582216	0.70999
tcaa	-0.0779793	0.566337	0.510233
tcac	-0.0603709	0.387438	0.343761
tcag	-0.0855419	0.449541	0.418218
tcat	0.126144	0.569866	0.596276
tcca	-0.178642	0.429076	0.345712
tccc	-0.30256	0.270995	0.195924
tccg	-0.606506	0.213126	0.112174
tcct	-0.0786392	0.46295	0.423078
tcga	-0.359998	0.310868	0.209118
tcgc	-0.464011	0.169372	0.101769
tcgg	-0.633628	0.217713	0.104234
tcgt	-0.107699	0.314044	0.264135
tcta	0.156743	0.49506	0.518071
tctc	-0.00185598	0.560339	0.547214
tctg	0.0425909	0.54693	0.540626
tctt	0.182598	0.743825	0.811281
tgaa	-0.0334313	0.60621	0.584434
tgac	-0.0140003	0.353211	0.330584
tgag	-0.17758	0.441426	0.382555
tgat	0.113099	0.631263	0.663273
tgca	0.0813606	0.475653	0.489989
tgcc	-0.277615	0.237474	0.17479
tgcg	-0.372968	0.174312	0.113663
tgct	-0.0171655	0.49753	0.475015
tgga	-0.339498	0.466126	0.35858
tggc	-0.337885	0.307339	0.217434
tggg	-0.406911	0.305575	0.200476
tggt	-0.0853456	0.51729	0.485488
tgta	0.247509	0.476711	0.542765
tgtc	0.0544933	0.421665	0.41009
tgtg	0.167564	0.488356	0.521682
tgtt	0.234343	0.707128	0.806985
ttaa	0.303302	0.544813	0.63632
ttac	0.190977	0.474594	0.513896
ttag	0.198939	0.468596	0.505647
ttat	0.318054	0.620677	0.741033
ttca	0.128947	0.617149	0.657728
ttcc	-0.031527	0.480593	0.44553
ttcg	-0.166214	0.346507	0.275549
ttct	0.179826	0.747354	0.809347
ttga	0.106226	0.637615	0.672668
ttgc	0.0918963	0.49753	0.513006
ttgg	-0.039007	0.53211	0.506914
ttgt	0.256983	0.688426	0.787391
ttta	0.302766	0.659845	0.768037
tttc	0.243656	0.718419	0.808936
tttg	0.233426	0.744884	0.835786
tttt	0.363188	0.730416	0.874564
aaaaa	0.163065	0.225124	0.216801
aaaac	-0.0457769	0.244531	0.212352
aaaag	-0.225942	0.233239	0.180368
aaaat	0.254759	0.271348	0.301612
aaaca	-0.0428725	0.247706	0.21444
aaacc	-0.252212	0.177488	0.125762
aaacg	-0.50396	0.110092	0.0577384
aaact	0.0575855	0.256881	0.248871
aaaga	-0.36395	0.252646	0.175662
aaagc	-0.46205	0.171489	0.103806
aaagg	-0.618083	0.151376	0.076049
aaagt	-0.0451468	0.227946	0.196283
aaata	0.300021	0.198306	0.224947
aaatc	-0.00834055	0.230064	0.207424
aaatg	0.0575827	0.239944	0.231244
aaatt	0.317014	0.292167	0.340116
aacaa	-0.213286	0.240296	0.187162
aacac	-0.127557	0.12597	0.100674
aacag	-0.225794	0.16796	0.12607
aacat	0.100099	0.215596	0.209563
aacca	-0.217354	0.166196	0.120747
aaccc	-0.285636	0.0825688	0.0553426
aaccg	-0.73563	0.0952717	0.035817
aacct	-0.0759779	0.137615	0.116572
aacga	-0.544362	0.0998589	0.0500548
aacgc	-0.681985	0.0582216	0.0237867
aacgg	-0.770831	0.0698659	0.0237354
aacgt	-0.228088	0.0843331	0.059963
aacta	0.272453	0.146436	0.165514
aactc	-0.214651	0.178546	0.135653
aactg	-0.149555	0.164785	0.134284
aactt	0.155962	0.268878	0.28029
aagaa	-0.455871	0.289344	0.192347
aagac	-0.499476	0.143966	0.0779828
aagag	-0.658658	0.200071	0.0976282
aagat	-0.283212	0.254764	0.186426
aagca	-0.456071	0.170078	0.102334
aagcc	-0.645722	0.104799	0.0472996
aagcg	-0.809165	0.067043	0.0205353
aagct	-0.423866	0.243119	0.156085
aagga	-0.704279	0.173606	0.0773667
aaggc	-0.718258	0.094566	0.0374598
aaggg	-0.723298	0.0924488	0.0356116
aaggt	-0.566202	0.137968	0.069974
aagta	0.0634928	0.162315	0.153741
aagtc	-0.216804	0.1482	0.109111
aagtg	-0.244146	0.157375	0.116384
aagtt	0.0739515	0.278758	0.275412
aataa	0.268395	0.188779	0.202615
aatac	0.0433474	0.129852	0.118745
aatag	0.0785133	0.136556	0.129937
aatat	0.336154	0.231122	0.273
aatca	-0.0641347	0.239944	0.205096
aatcc	-0.266444	0.149612	0.103618
aatcg	-0.195913	0.0899788	0.0663119
aatct	0.0716295	0.299224	0.289274
aatga	-0.00382302	0.223712	0.203984
aatgc	-0.0108341	0.142202	0.125762
aatgg	-0.344219	0.185251	0.125727
aatgt	0.163855	0.257586	0.261312
aatta	0.398737	0.188426	0.237251
aattc	0.125968	0.204658	0.210196
aattg	0.164918	0.235356	0.244199
aattt	0.39545	0.321101	0.419998
acaaa	-0.0695943	0.217361	0.185382
acaac	-0.414358	0.134439	0.0853926
acaag	-0.500263	0.162668	0.0923061
acaat	-0.0349105	0.194425	0.166558
acaca	-0.0693896	0.127735	0.105894
acacc	-0.527973	0.0797459	0.040523
acacg	-0.582295	0.057163	0.025652
acact	-0.0121638	0.12844	0.116076
acaga	-0.510555	0.146436	0.0798823
acagc	-0.724416	0.0822159	0.0314874
acagg	-0.761536	0.0589273	0.0205524
acagt	-0.247062	0.117149	0.0822267
acata	0.165779	0.159492	0.160945
acatc	-0.170696	0.135498	0.102865
acatg	-0.0202684	0.159845	0.140153
acatt	0.228013	0.229005	0.244627
accaa	-0.26191	0.163373	0.113834
accac	-0.507896	0.0843331	0.046444
accag	-0.588718	0.104799	0.0493703
accat	-0.0532962	0.137615	0.116521
accca	-0.347859	0.0681016	0.0439455
acccc	-0.369697	0.0331687	0.0191834
acccg	-0.821854	0.0444601	0.0131768
accct	-0.119413	0.0755116	0.0594839
accga	-0.703834	0.0716302	0.0282018
accgc	-0.877824	0.0486944	0.01138
accgg	-0.873233	0.0592802	0.0156582
accgt	-0.636503	0.0779817	0.0331816
accta	-0.0243032	0.0822159	0.0692895
acctc	-0.391225	0.099506	0.0619652
acctg	-0.330697	0.0917431	0.0601342
acctt	0.0914666	0.146436	0.141437
acgaa	-0.460475	0.0924488	0.05115
acgac	-0.628399	0.0476359	0.0206037
acgag	-0.786414	0.0822159	0.0266616
acgat	-0.473173	0.0928017	0.0500548
acgca	-0.417449	0.0494001	0.0281847
acgcc	-0.816495	0.0363444	0.0105757
acgcg	-0.843045	0.0218772	0.00605791
acgct	-0.573305	0.0606916	0.0282874
acgga	-0.850804	0.0744531	0.0215621
acggc	-0.905858	0.047283	0.0100281
acggg	-0.827918	0.0338744	0.00939489
acggt	-0.692138	0.0716302	0.0281847
acgta	-0.0840894	0.0582216	0.0450407
acgtc	-0.469343	0.0504587	0.0267643
acgtg	-0.47118	0.0659845	0.0347389
acgtt	-0.108049	0.101976	0.0823636
actaa	0.325163	0.141849	0.169536
actac	-0.163571	0.0959774	0.0747142
actag	0.140312	0.094566	0.0935553
actat	0.161352	0.155963	0.158584
actca	-0.0611459	0.142555	0.120987
actcc	-0.396318	0.0808045	0.0501061
actcg	-0.584039	0.0829217	0.0393935
actct	-0.0193166	0.211009	0.191817
actga	-0.0749204	0.164785	0.142464
actgc	-0.309962	0.0991531	0.0648059
actgg	-0.458458	0.106916	0.061178
actgt	0.144238	0.145378	0.148042
actta	0.266768	0.163726	0.186768
acttc	-0.0891026	0.181722	0.15001
acttg	0.0419891	0.212068	0.198645
acttt	0.317835	0.274876	0.326135
agaaa	-0.312925	0.281934	0.202683
agaac	-0.438156	0.154199	0.0958484
agaag	-0.733501	0.218419	0.0996646
agaat	-0.15925	0.218772	0.174156
agaca	-0.424879	0.132322	0.078787
agacc	-0.561681	0.0786874	0.0379389
agacg	-0.819137	0.0702188	0.0212369
agact	-0.165426	0.129146	0.10011
agaga	-0.583294	0.199365	0.10894
agagc	-0.724352	0.11362	0.0466151
agagg	-0.831603	0.127382	0.0409508
agagt	-0.361157	0.167255	0.108734
agata	-0.101968	0.17043	0.141043
agatc	-0.472986	0.174312	0.0989287
agatg	-0.462759	0.186309	0.114604
agatt	-0.0529	0.268172	0.235523
agcaa	-0.535671	0.163373	0.0894141
agcac	-0.548225	0.0695131	0.0347046
agcag	-0.715141	0.120677	0.0521425
agcat	-0.151744	0.128793	0.10165
agcca	-0.661262	0.111503	0.0476761
agccc	-0.761753	0.0455187	0.0159491
agccg	-0.896622	0.0476359	0.0105243
agcct	-0.445172	0.0977417	0.0561127
agcga	-0.801332	0.0666902	0.0201588
agcgc	-0.881444	0.0285815	0.00679376
agcgg	-0.944742	0.0532816	0.00848792
agcgt	-0.580413	0.054693	0.0249333
agcta	-0.245804	0.147495	0.106082
agctc	-0.515372	0.142908	0.0796598
agctg	-0.571725	0.151023	0.0803443
agctt	-0.233248	0.247001	0.186683
aggaa	-0.668151	0.180311	0.0856664
aggac	-0.72264	0.0762174	0.0301526
aggag	-0.903485	0.146436	0.0390513
aggat	-0.486121	0.151376	0.0841262
aggca	-0.676068	0.087156	0.0363303
aggcc	-0.759561	0.0515173	0.0171127
aggcg	-0.941359	0.057163	0.00965158
aggct	-0.498884	0.0991531	0.0542474
aggga	-0.757792	0.101976	0.0375111
agggc	-0.734705	0.0419901	0.0144945
agggg	-0.669554	0.0412844	0.0165822
agggt	-0.4388	0.097036	0.0547094
aggta	-0.595411	0.0800988	0.0379047
aggtc	-0.558133	0.0733945	0.0362619
aggtg	-0.764704	0.10374	0.0397871
aggtt	-0.322412	0.177135	0.114433
agtaa	0.100182	0.146789	0.143627
agtac	-0.115603	0.0860974	0.067099
agtag	-0.102299	0.117502	0.093504
agtat	0.0773448	0.169372	0.157061
agtca	-0.267979	0.139379	0.0956089
agtcc	-0.440939	0.0818631	0.0463413
agtcg	-0.515229	0.0568102	0.028544
agtct	-0.0496354	0.169725	0.149292
agtga	-0.256011	0.166196	0.120285
agtgc	-0.404234	0.0705716	0.0456568
agtgg	-0.5497	0.115032	0.0612465
agtgt	-0.0296839	0.164785	0.141112
agtta	0.199801	0.170078	0.180967
agttc	-0.142329	0.179958	0.140992
agttg	-0.136445	0.196895	0.157814
agttt	0.160058	0.344037	0.35639
ataaa	0.237405	0.215243	0.227257
ataac	0.206875	0.135498	0.144209
ataag	-0.0791347	0.159139	0.128328
ataat	0.318685	0.212421	0.244678
ataca	0.0861798	0.165843	0.157608
atacc	-0.184115	0.0966831	0.0701965
atacg	-0.179576	0.0564573	0.0404374
atact	0.173119	0.166196	0.175303
ataga	0.0402713	0.152082	0.141043
atagc	-0.0436124	0.0878617	0.0737559
atagg	-0.207342	0.0804517	0.057978
atagt	0.16086	0.155258	0.157061
atata	0.476329	0.206422	0.271699
atatc	0.21458	0.184192	0.195496
atatg	0.161878	0.236415	0.242864
atatt	0.413437	0.265702	0.338285
atcaa	-0.102874	0.238532	0.197703
atcac	-0.175021	0.143966	0.109573
atcag	-0.272586	0.16796	0.121073
atcat	0.0149975	0.255469	0.234256
atcca	-0.207925	0.149965	0.109231
atccc	-0.426914	0.0818631	0.0495072
atccg	-0.648433	0.0751588	0.0322233
atcct	-0.194175	0.173959	0.12879
atcga	-0.357332	0.109386	0.0690841
atcgc	-0.480693	0.0518701	0.027774
atcgg	-0.727214	0.0776288	0.0292799
atcgt	-0.131525	0.0963303	0.0737217
atcta	0.119358	0.192661	0.189113
atctc	-0.1076	0.239238	0.203778
atctg	-0.0216579	0.206775	0.185827
atctt	0.175494	0.340155	0.357331
atgaa	-0.0993544	0.270995	0.229345
atgac	-0.177683	0.13091	0.0990656
atgag	-0.291958	0.16055	0.113937
atgat	0.0562931	0.276994	0.26867
atgca	0.0799676	0.175723	0.171213
atgcc	-0.229955	0.0765702	0.053734
atgcg	-0.302098	0.0518701	0.0331645
atgct	-0.00864748	0.187015	0.169639
atgga	-0.42778	0.203246	0.125864
atggc	-0.480464	0.11362	0.0625813
atggg	-0.596364	0.119619	0.056763
atggt	-0.161465	0.201835	0.161698
atgta	0.200601	0.195131	0.207133
atgtc	0.017853	0.159492	0.143644
atgtg	0.139846	0.207128	0.208005
atgtt	0.215591	0.33698	0.376121
attaa	0.37576	0.183133	0.226504
attac	0.170184	0.155963	0.158875
attag	0.22583	0.166549	0.181498
attat	0.331527	0.243472	0.293261
attca	0.0791922	0.241355	0.233623
attcc	-0.191196	0.154905	0.118626
attcg	-0.182382	0.11362	0.0823807
attct	0.173472	0.304517	0.320419
attga	0.188645	0.238885	0.262441
attgc	0.00218341	0.168313	0.153193
attgg	-0.173767	0.198306	0.156992
attgt	0.251382	0.280522	0.313625
attta	0.363273	0.251588	0.309552
atttc	0.249272	0.296401	0.328325
atttg	0.21975	0.333451	0.371227
atttt	0.420834	0.413903	0.542388
caaaa	-0.044134	0.243472	0.214406
caaac	-0.231934	0.164432	0.118129
caaag	-0.540901	0.194778	0.108187
caaat	0.0869917	0.219125	0.213635
caaca	-0.423507	0.169019	0.106749
caacc	-0.59242	0.0991531	0.0470258
caacg	-0.743311	0.0691602	0.0252413
caact	-0.120504	0.15067	0.12352
caaga	-0.580078	0.185956	0.0998699
caagc	-0.702775	0.124559	0.0510644
caagg	-0.819303	0.112209	0.0356972
caagt	-0.207881	0.164079	0.122647
caata	0.0891673	0.148553	0.138528
caatc	-0.268464	0.16796	0.118968
caatg	-0.209893	0.182781	0.134472
caatt	0.225314	0.199365	0.222979
cacaa	-0.208872	0.143966	0.106167
cacac	-0.189356	0.0797459	0.058286
cacag	-0.353658	0.10621	0.0685194
cacat	0.0900823	0.13832	0.129561
cacca	-0.55836	0.110797	0.057978
caccc	-0.510051	0.0402258	0.0210487
caccg	-0.892204	0.0624559	0.0146998
cacct	-0.305958	0.087156	0.0581491
cacga	-0.630313	0.0561044	0.0248306
cacgc	-0.583009	0.0299929	0.0135362
cacgg	-0.871635	0.0525759	0.0131084
cacgt	-0.426145	0.0568102	0.031265
cacta	-0.0842222	0.10868	0.0909713
cactc	-0.199259	0.0991531	0.0744062
cactg	-0.192122	0.11115	0.082124
cactt	0.153399	0.15808	0.161647
cagaa	-0.526643	0.164079	0.0949072
cagac	-0.588065	0.0712773	0.0344651
cagag	-0.744408	0.135498	0.0536313
cagat	-0.367462	0.1482	0.0953522
cagca	-0.721586	0.0963303	0.0393935
cagcc	-0.860428	0.0702188	0.0184989
cagcg	-0.923796	0.0490473	0.0091382
cagct	-0.535433	0.125618	0.0681429
cagga	-0.772711	0.0857445	0.0309227
caggc	-0.753116	0.0444601	0.015025
caggg	-0.775514	0.047283	0.0153501
caggt	-0.728327	0.0744531	0.0277397
cagta	-0.0736474	0.0864502	0.0712746
cagtc	-0.472761	0.0889203	0.0492333
cagtg	-0.421136	0.104799	0.0619139
cagtt	-0.00701232	0.154199	0.139092
cataa	0.205165	0.145378	0.153638
catac	-0.119619	0.106563	0.08363
catag	-0.00419998	0.105857	0.0937094
catat	0.311064	0.189132	0.222483
catca	-0.275751	0.187015	0.134113
catcc	-0.492762	0.0991531	0.053426
catcg	-0.605174	0.0800988	0.0368437
catct	-0.0438055	0.213479	0.186495
catga	-0.0516796	0.163726	0.138613
catgc	0.0699377	0.084686	0.0798138
catgg	-0.410542	0.126676	0.0777774
catgt	0.165824	0.182428	0.187795
catta	0.25128	0.157728	0.17917
cattc	-0.074746	0.180663	0.147546
cattg	0.00916841	0.209951	0.190841
cattt	0.334216	0.287932	0.350537
ccaaa	-0.280393	0.179605	0.125608
ccaac	-0.456926	0.0977417	0.054196
ccaag	-0.681343	0.12103	0.0509788
ccaat	-0.150892	0.139732	0.108324
ccaca	-0.372237	0.0938603	0.0587138
ccacc	-0.781034	0.0712773	0.0265932
ccacg	-0.81821	0.0437544	0.0126121
ccact	-0.183655	0.0903317	0.0675098
ccaga	-0.713488	0.0984474	0.0393593
ccagc	-0.793933	0.0603387	0.0191834
ccagg	-0.82398	0.0465773	0.0132624
ccagt	-0.395301	0.0800988	0.0490793
ccata	0.0709124	0.0956246	0.0896879
ccatc	-0.417711	0.115032	0.0674413
ccatg	-0.215983	0.106563	0.0784619
ccatt	0.0115454	0.179958	0.159063
cccaa	-0.467289	0.0938603	0.0520056
cccac	-0.465591	0.047283	0.0263878
cccag	-0.645122	0.0483416	0.0198508
cccat	-0.238596	0.0786874	0.0552228
cccca	-0.445186	0.0490473	0.027021
ccccc	-0.263339	0.0169372	0.0116538
ccccg	-0.821266	0.0201129	0.00561298
cccct	-0.285953	0.0532816	0.0345335
cccga	-0.848534	0.0501059	0.0128174
cccgc	-0.862568	0.0225829	0.00590389
cccgg	-0.899032	0.0306987	0.00662263
cccgt	-0.771389	0.0437544	0.0143062
cccta	-0.182762	0.0606916	0.043723
ccctc	-0.430576	0.0741002	0.0422171
ccctg	-0.473406	0.0656316	0.0353378
ccctt	-0.00401717	0.10621	0.0954891
ccgaa	-0.672742	0.0666902	0.0267472
ccgac	-0.871068	0.0483416	0.0115511
ccgag	-0.871144	0.0631616	0.015641
ccgat	-0.637915	0.0790402	0.0340886
ccgca	-0.719208	0.0384615	0.0145972
ccgcc	-0.957155	0.0416373	0.00650284
ccgcg	-0.9391	0.0218772	0.0033541
ccgct	-0.741472	0.0437544	0.0157095
ccgga	-0.889151	0.0638673	0.0155041
ccggc	-0.920745	0.0345801	0.00675953
ccggg	-0.940294	0.0416373	0.00674242
ccggt	-0.858271	0.0716302	0.0205866
ccgta	-0.424994	0.0451658	0.024591
ccgtc	-0.824414	0.0568102	0.017455
ccgtg	-0.764509	0.0589273	0.0199877
ccgtt	-0.555758	0.100917	0.0483948
cctaa	-0.0851421	0.106916	0.0876001
cctac	-0.278433	0.0564573	0.0387261
cctag	-0.29936	0.0702188	0.0451605
cctat	0.0844123	0.0868031	0.0816791
cctca	-0.415983	0.118207	0.0709494
cctcc	-0.732783	0.0966831	0.0392737
cctcg	-0.764558	0.0624559	0.0212882
cctct	-0.153623	0.16796	0.131614
cctga	-0.395187	0.113973	0.0715484
cctgc	-0.52736	0.0758645	0.0398385
cctgg	-0.551582	0.064573	0.031419
cctgt	-0.184728	0.104799	0.0772298
cctta	0.118828	0.121736	0.11907
ccttc	-0.286595	0.140085	0.0992881
ccttg	-0.0937411	0.136203	0.108358
ccttt	0.150949	0.234651	0.236669
cgaaa	-0.416147	0.110445	0.0662605
cgaac	-0.574901	0.052223	0.0232562
cgaag	-0.851651	0.0885674	0.0249161
cgaat	-0.235739	0.0931546	0.0648573
cgaca	-0.674644	0.0606916	0.0240776
cgacc	-0.667285	0.0299929	0.0120474
cgacg	-0.949344	0.0504587	0.00816278
cgact	-0.433514	0.0518701	0.0283729
cgaga	-0.815726	0.104446	0.0320864
cgagc	-0.838923	0.057163	0.0151105
cgagg	-0.883553	0.054693	0.0126463
cgagt	-0.525785	0.0719831	0.0369122
cgata	-0.412849	0.0765702	0.0439284
cgatc	-0.527395	0.0726888	0.0362619
cgatg	-0.716052	0.102682	0.0389486
cgatt	-0.249973	0.134439	0.0929564
cgcaa	-0.589524	0.0532816	0.0240776
cgcac	-0.531297	0.0208186	0.0102505
cgcag	-0.585073	0.0578687	0.026405
cgcat	-0.189259	0.0402258	0.0293141
cgcca	-0.837585	0.0508116	0.0139127
cgccc	-0.676749	0.0102329	0.00410706
cgccg	-0.984555	0.0458716	0.0044322
cgcct	-0.67199	0.0412844	0.0160175
cgcga	-0.878352	0.0271701	0.00616059
cgcgc	-0.855724	0.0109386	0.00277226
cgcgg	-0.975793	0.034933	0.00347389
cgcgt	-0.752271	0.0236415	0.0079232
cgcta	-0.546041	0.0451658	0.0222466
cgctc	-0.644372	0.0412844	0.0176946
cgctg	-0.72478	0.052223	0.0190123
cgctt	-0.373486	0.0758645	0.0462386
cggaa	-0.787088	0.0857445	0.0284927
cggac	-0.85177	0.0324629	0.00811144
cggag	-0.967732	0.0800988	0.0119276
cggat	-0.702659	0.0868031	0.033541
cggca	-0.862299	0.0391673	0.0100794
cggcc	-0.908928	0.0250529	0.00477445
cggcg	-0.986288	0.0504587	0.00465466
cggct	-0.813031	0.0582216	0.017301
cggga	-0.914807	0.0553987	0.0110035
cgggc	-0.89986	0.0194072	0.00391882
cgggg	-0.907194	0.0292872	0.00581833
cgggt	-0.776433	0.0483416	0.0158122
cggta	-0.720283	0.0539873	0.019885
cggtc	-0.79939	0.0515173	0.0151105
cggtg	-0.921431	0.0868031	0.0192347
cggtt	-0.561493	0.120325	0.059193
cgtaa	-0.208228	0.0684545	0.0475734
cgtac	-0.336448	0.0384615	0.0238894
cgtag	-0.296496	0.0508116	0.0321206
cgtat	0.0223952	0.0677488	0.057978
cgtca	-0.58531	0.0663373	0.0307345
cgtcc	-0.63822	0.0395201	0.0169245
cgtcg	-0.894397	0.0518701	0.0122698
cgtct	-0.401485	0.0899788	0.0552228
cgtga	-0.428665	0.0688073	0.0387432
cgtgc	-0.665536	0.0465773	0.0180026
cgtgg	-0.813534	0.0716302	0.0212369
cgtgt	-0.228731	0.0737474	0.052673
cgtta	-0.12649	0.0804517	0.0615203
cgttc	-0.295497	0.0659845	0.0441509
cgttg	-0.410878	0.104446	0.0614176
cgttt	-0.00130072	0.174312	0.152115
ctaaa	0.138874	0.185603	0.184989
ctaac	0.0938783	0.110092	0.105483
ctaag	-0.201934	0.12103	0.0888151
ctaat	0.293562	0.180663	0.210281
ctaca	-0.166778	0.126676	0.0964474
ctacc	-0.304236	0.064573	0.0422856
ctacg	-0.692259	0.0578687	0.0231022
ctact	-0.00853503	0.14079	0.127421
ctaga	-0.0735652	0.112915	0.0934869
ctagc	-0.369309	0.0853917	0.0513724
ctagg	-0.330172	0.0723359	0.0444076
ctagt	0.0857821	0.117855	0.115802
ctata	0.303063	0.139732	0.161801
ctatc	0.0800506	0.115032	0.110394
ctatg	-0.0760632	0.161256	0.133223
ctatt	0.234929	0.190191	0.208639
ctcaa	-0.253625	0.197601	0.147495
ctcac	-0.184981	0.112562	0.083784
ctcag	-0.376508	0.140438	0.0915018
ctcat	0.110843	0.186309	0.184595
ctcca	-0.464506	0.143613	0.0825861
ctccc	-0.513545	0.0762174	0.0388801
ctccg	-0.887987	0.087156	0.0219899
ctcct	-0.398486	0.162668	0.105603
ctcga	-0.571019	0.0984474	0.0474023
ctcgc	-0.707423	0.0613973	0.0236498
ctcgg	-0.803561	0.0730416	0.0226402
ctcgt	-0.316012	0.097036	0.0623588
ctcta	0.0867071	0.173606	0.164043
ctctc	-0.122388	0.213126	0.170357
ctctg	-0.0740558	0.210303	0.181549
ctctt	0.0776137	0.33204	0.327829
ctgaa	-0.177094	0.201835	0.169929
ctgac	-0.122492	0.0903317	0.0718564
ctgag	-0.484348	0.144319	0.083938
ctgat	-0.0378541	0.232886	0.208022
ctgca	-0.20042	0.147142	0.114279
ctgcc	-0.559075	0.0691602	0.0341913
ctgcg	-0.713715	0.054693	0.0211342
ctgct	-0.302218	0.163726	0.117787
ctgga	-0.552125	0.139732	0.072404
ctggc	-0.406	0.0617502	0.0364159
ctggg	-0.535259	0.0642202	0.0331303
ctggt	-0.364933	0.15561	0.101273
ctgta	0.176962	0.122089	0.128962
ctgtc	-0.079388	0.110445	0.0895681
ctgtg	0.0334567	0.137968	0.125916
ctgtt	0.132203	0.264291	0.270193
cttaa	0.29868	0.191249	0.223578
cttac	0.105287	0.152435	0.14758
cttag	0.0518281	0.151729	0.137843
cttat	0.322949	0.232534	0.280615
cttca	-0.106342	0.233592	0.200442
cttcc	-0.331645	0.176429	0.115802
cttcg	-0.448538	0.0980946	0.056318
cttct	-0.0390935	0.346154	0.313095
cttga	-0.0806297	0.245589	0.216048
cttgc	-0.0270464	0.149259	0.129201
cttgg	-0.295983	0.173606	0.120645
cttgt	0.191368	0.272054	0.292491
cttta	0.223597	0.257234	0.277723
ctttc	0.154688	0.269936	0.282189
ctttg	0.138918	0.297107	0.305531
ctttt	0.338363	0.40367	0.501968
gaaaa	-0.177787	0.257586	0.209477
gaaac	-0.339109	0.215949	0.148111
gaaag	-0.543989	0.197248	0.112362
gaaat	-0.0277212	0.249118	0.220669
gaaca	-0.298844	0.152082	0.108512
gaacc	-0.507375	0.111856	0.0585598
gaacg	-0.741235	0.0649259	0.0231022
gaact	-0.119328	0.149965	0.124991
gaaga	-0.741618	0.228299	0.106167
gaagc	-0.787536	0.166196	0.0612807
gaagg	-0.874022	0.133733	0.0366213
gaagt	-0.407647	0.171489	0.110617
gaata	0.0489666	0.155963	0.139674
gaatc	-0.286044	0.215596	0.152423
gaatg	-0.203029	0.171489	0.131238
gaatt	0.0916196	0.236768	0.2372
gacaa	-0.407642	0.13585	0.0835615
gacac	-0.451574	0.0755116	0.0442878
gacag	-0.437628	0.0910374	0.053272
gacat	-0.170616	0.137968	0.105654
gacca	-0.427829	0.089626	0.0513896
gaccc	-0.694222	0.052223	0.0199363
gaccg	-0.834371	0.0419901	0.0113457
gacct	-0.337568	0.0804517	0.0493189
gacga	-0.776657	0.0776288	0.0265419
gacgc	-0.820726	0.0391673	0.0111746
gacgg	-0.933172	0.0529287	0.00963447
gacgt	-0.53908	0.0550459	0.0270381
gacta	0.0369374	0.0889203	0.0798823
gactc	-0.38858	0.10374	0.0647717
gactg	-0.269884	0.0931546	0.0643097
gactt	0.0486337	0.151376	0.139743
gagaa	-0.594725	0.227594	0.123195
gagac	-0.598329	0.108327	0.053426
gagag	-0.739479	0.143966	0.0587309
gagat	-0.437303	0.210303	0.130091
gagca	-0.637013	0.104799	0.0509446
gagcc	-0.773021	0.0659845	0.0223492
gagcg	-0.882672	0.0430487	0.00960025
gagct	-0.570686	0.152082	0.0819871
gagga	-0.886699	0.169019	0.0505339
gaggc	-0.883657	0.0857445	0.0222979
gaggg	-0.845562	0.0730416	0.0208262
gaggt	-0.755984	0.114326	0.044784
gagta	-0.20223	0.123853	0.0905435
gagtc	-0.444459	0.105857	0.0624273
gagtg	-0.472164	0.121736	0.0680574
gagtt	-0.203504	0.226535	0.173078
gataa	-0.0489396	0.166196	0.144278
gatac	-0.20937	0.12103	0.0881135
gatag	-0.2427	0.124206	0.0889691
gatat	0.0929847	0.207481	0.199398
gatca	-0.326058	0.191249	0.127113
gatcc	-0.528181	0.120677	0.0635054
gatcg	-0.609635	0.0793931	0.0367924
gatct	-0.0968655	0.202893	0.168543
gatga	-0.404217	0.220889	0.149223
gatgc	-0.406395	0.129146	0.0805497
gatgg	-0.611604	0.149259	0.0732767
gatgt	-0.126405	0.198306	0.161014
gatta	0.0806089	0.203952	0.190687
gattc	-0.0830189	0.225829	0.190927
gattg	-0.0722275	0.218419	0.184167
gattt	0.136646	0.342272	0.349853
gcaaa	-0.363869	0.15314	0.103429
gcaac	-0.581503	0.100565	0.0497638
gcaag	-0.673936	0.125618	0.0538709
gcaat	-0.171657	0.132322	0.0996817
gcaca	-0.232531	0.0663373	0.0472312
gcacc	-0.632834	0.0455187	0.0196454
gcacg	-0.787938	0.0331687	0.0101307
gcact	-0.289743	0.0688073	0.0464269
gcaga	-0.72727	0.109739	0.0459819
gcagc	-0.862561	0.0882145	0.0249846
gcagg	-0.883535	0.0575159	0.0133993
gcagt	-0.447465	0.0822159	0.046906
gcata	0.061581	0.0977417	0.0912793
gcatc	-0.30143	0.10374	0.0703676
gcatg	0.0360777	0.0853917	0.0766308
gcatt	0.0379083	0.156669	0.14474
gccaa	-0.57131	0.100565	0.0491478
gccac	-0.742265	0.0673959	0.0247279
gccag	-0.748482	0.0599859	0.0211513
gccat	-0.403733	0.0977417	0.0575844
gccca	-0.687535	0.0391673	0.015641
gcccc	-0.734377	0.0257586	0.00874461
gcccg	-0.932858	0.0215243	0.003491
gccct	-0.486188	0.0462244	0.0245054
gccga	-0.904928	0.0479887	0.0100623
gccgc	-0.945867	0.0321101	0.00549319
gccgg	-0.964309	0.0458716	0.00581833
gccgt	-0.847332	0.0529287	0.0143747
gccta	-0.293655	0.0599859	0.0391882
gcctc	-0.6155	0.0818631	0.0370662
gcctg	-0.610875	0.067043	0.0299815
gcctt	-0.177291	0.112562	0.0840235
gcgaa	-0.716527	0.0613973	0.0226402
gcgac	-0.883292	0.0441073	0.00961736
gcgag	-0.873119	0.0568102	0.013656
gcgat	-0.637169	0.0606916	0.0266959
gcgca	-0.657438	0.0292872	0.0117907
gcgcc	-0.922984	0.0236415	0.00424396
gcgcg	-0.940979	0.0151729	0.00237867
gcgct	-0.623308	0.0264644	0.0116024
gcgga	-0.932142	0.0539873	0.0107981
gcggc	-0.97051	0.0455187	0.00568143
gcggg	-0.948316	0.0359915	0.0052365
gcggt	-0.925178	0.0755116	0.0146656
gcgta	-0.277092	0.034933	0.023068
gcgtc	-0.692625	0.042343	0.0164625
gcgtg	-0.59322	0.0405787	0.0180026
gcgtt	-0.38031	0.0769231	0.0459477
gctaa	-0.142151	0.139379	0.110069
gctac	-0.390016	0.0917431	0.0550346
gctag	-0.371873	0.092096	0.057071
gctat	-0.0902406	0.127735	0.104439
gctca	-0.381472	0.118207	0.0744404
gctcc	-0.681425	0.0808045	0.0338832
gctcg	-0.756734	0.0628088	0.021853
gctct	-0.201724	0.159845	0.118865
gctga	-0.504111	0.147142	0.0858375
gctgc	-0.704393	0.11115	0.0480355
gctgg	-0.697553	0.0875088	0.0357314
gctgt	-0.227143	0.118207	0.0858546
gctta	0.0773209	0.151729	0.143935
gcttc	-0.309031	0.190543	0.131101
gcttg	-0.278683	0.16796	0.121056
gcttt	0.0345123	0.263232	0.244507
ggaaa	-0.520055	0.197953	0.11267
ggaac	-0.564215	0.109739	0.056472
ggaag	-0.816402	0.152082	0.0532891
ggaat	-0.37494	0.168666	0.109128
ggaca	-0.668746	0.0903317	0.0399925
ggacc	-0.736401	0.057163	0.0194743
ggacg	-0.854884	0.0402258	0.00987405
ggact	-0.39042	0.0793931	0.0478301
ggaga	-0.827532	0.158433	0.0546752
ggagc	-0.880568	0.0910374	0.0235642
ggagg	-0.971821	0.118207	0.0196283
ggagt	-0.663115	0.117502	0.0505168
ggata	-0.284338	0.117855	0.079848
ggatc	-0.580217	0.129499	0.0626155
ggatg	-0.56249	0.117855	0.062239
ggatt	-0.172625	0.199012	0.154032
ggcaa	-0.69764	0.0917431	0.0378363
ggcac	-0.559623	0.0395201	0.0187213
ggcag	-0.541311	0.0857445	0.0417722
ggcat	-0.314577	0.0776288	0.0519885
ggcca	-0.740784	0.062103	0.0214251
ggccc	-0.794182	0.0243472	0.00735848
ggccg	-0.915657	0.0299929	0.00559587
ggcct	-0.578532	0.0592802	0.0279109
ggcga	-0.921383	0.0575159	0.011534
ggcgc	-0.914711	0.0239944	0.00444931
ggcgg	-0.988849	0.062103	0.0056472
ggcgt	-0.71209	0.0412844	0.0153501
ggcta	-0.398256	0.0808045	0.0474536
ggctc	-0.562486	0.0726888	0.0359881
ggctg	-0.658458	0.0825688	0.0358854
ggctt	-0.238917	0.132675	0.0955575
gggaa	-0.717904	0.13832	0.0544014
gggac	-0.667456	0.0494001	0.019731
gggag	-0.883743	0.0860974	0.0206722
gggat	-0.526393	0.107269	0.0560784
gggca	-0.648699	0.044813	0.0184818
gggcc	-0.809252	0.0257586	0.00754672
gggcg	-0.895591	0.0176429	0.00386748
gggct	-0.607472	0.0525759	0.0240263
gggga	-0.728826	0.0726888	0.026405
ggggc	-0.849763	0.0296401	0.00773496
ggggg	-0.670524	0.0243472	0.00956602
ggggt	-0.480965	0.0578687	0.0298104
gggta	-0.556978	0.0691602	0.0332158
gggtc	-0.617867	0.0635145	0.0277911
gggtg	-0.61555	0.0635145	0.0286125
gggtt	-0.298231	0.161609	0.105688
ggtaa	-0.498338	0.120677	0.0650284
ggtac	-0.555685	0.0638673	0.0318981
ggtag	-0.397716	0.0843331	0.0479841
ggtat	-0.285728	0.121736	0.0834588
ggtca	-0.502646	0.101976	0.0532377
ggtcc	-0.594552	0.0592802	0.0270724
ggtcg	-0.765888	0.0490473	0.0164453
ggtct	-0.298615	0.125618	0.081816
ggtga	-0.578857	0.139026	0.0694435
ggtgc	-0.615118	0.0684545	0.0317955
ggtgg	-0.892564	0.12844	0.040523
ggtgt	-0.276481	0.130558	0.08926
ggtta	-0.121113	0.147495	0.118951
ggttc	-0.323255	0.1482	0.0981073
ggttg	-0.364499	0.162668	0.104371
ggttt	0.0169345	0.305575	0.279023
gtaaa	0.179367	0.213126	0.224742
gtaac	0.0460204	0.142908	0.130587
gtaag	0.302843	0.183133	0.221713
gtaat	0.260533	0.200776	0.226265
gtaca	-0.138288	0.128088	0.101085
gtacc	-0.16953	0.0599859	0.0463413
gtacg	-0.0659416	0.0525759	0.0425936
gtact	0.163596	0.123853	0.125299
gtaga	-0.0777346	0.124206	0.101359
gtagc	-0.264876	0.0892731	0.0595352
gtagg	-0.27817	0.0695131	0.0450065
gtagt	-0.0231701	0.130558	0.110976
gtata	0.327149	0.164785	0.193015
gtatc	-0.0418579	0.151023	0.12737
gtatg	0.153039	0.186309	0.19233
gtatt	0.24481	0.200776	0.228814
gtcaa	-0.305505	0.160198	0.106664
gtcac	-0.255031	0.0938603	0.0632316
gtcag	-0.309407	0.0963303	0.0654049
gtcat	-0.0964505	0.154199	0.122493
gtcca	-0.326373	0.089626	0.0570025
gtccc	-0.472517	0.0543402	0.0302553
gtccg	-0.700202	0.0384615	0.0144089
gtcct	-0.291388	0.109739	0.0718393
gtcga	-0.626162	0.0716302	0.0319324
gtcgc	-0.716751	0.0419901	0.0148367
gtcgg	-0.762593	0.049753	0.0160517
gtcgt	-0.483894	0.0765702	0.0407112
gtcta	0.0629468	0.115737	0.10627
gtctc	-0.183087	0.169019	0.130262
gtctg	-0.0916389	0.126323	0.103241
gtctt	0.0304809	0.239944	0.222209
gtgaa	-0.212451	0.213126	0.162742
gtgac	-0.221755	0.100212	0.0717879
gtgag	-0.176403	0.157375	0.120901
gtgat	-0.00801615	0.208892	0.184972
gtgca	-0.0566933	0.100212	0.0853241
gtgcc	-0.562682	0.0592802	0.0282189
gtgcg	-0.443045	0.0342272	0.018978
gtgct	-0.268108	0.126323	0.0897905
gtgga	-0.627473	0.150318	0.0807721
gtggc	-0.671028	0.0966831	0.0416353
gtggg	-0.616234	0.0910374	0.0407968
gtggt	-0.469783	0.16302	0.103635
gtgta	0.206747	0.134792	0.142737
gtgtc	-0.0650239	0.106563	0.0884386
gtgtg	0.0202548	0.145378	0.129663
gtgtt	0.103366	0.270642	0.264957
gttaa	0.143254	0.189485	0.193288
gttac	0.0742924	0.144319	0.136679
gttag	0.125691	0.157375	0.155589
gttat	0.217979	0.228299	0.246013
gttca	-0.110404	0.196895	0.158721
gttcc	-0.294052	0.136909	0.0935382
gttcg	-0.384892	0.0917431	0.0541789
gttct	0.0965764	0.265702	0.258077
gttga	-0.16359	0.241355	0.192142
gttgc	-0.21115	0.163726	0.121056
gttgg	-0.299742	0.173606	0.119772
gttgt	0.0533053	0.253705	0.239339
gttta	0.188342	0.276288	0.293021
gtttc	0.0814309	0.34192	0.331388
gtttg	0.114335	0.322512	0.325861
gtttt	0.30931	0.44319	0.527483
taaaa	0.300066	0.243119	0.27928
taaac	0.209379	0.174312	0.186084
taaag	-0.0598942	0.200423	0.172445
taaat	0.381799	0.226888	0.280118
taaca	0.198898	0.182075	0.192672
taacc	0.0855401	0.102682	0.0994079
taacg	-0.21049	0.0705716	0.0516462
taact	0.256007	0.193366	0.219283
taaga	-0.00693852	0.201835	0.17941
taagc	-0.0142231	0.137968	0.118266
taagg	-0.225758	0.102329	0.0727976
taagt	0.339835	0.190896	0.234821
taata	0.335552	0.191249	0.227069
taatc	0.309362	0.177488	0.204754
taatg	0.162827	0.214538	0.223047
taatt	0.465584	0.244884	0.333253
tacaa	-0.0744613	0.184545	0.154237
tacac	-0.0923406	0.115032	0.0931104
tacag	-0.00054622	0.145025	0.128739
tacat	0.240957	0.191249	0.208125
tacca	-0.112469	0.122089	0.0973373
taccc	-0.148461	0.0525759	0.0396844
taccg	-0.612072	0.0578687	0.0258916
tacct	0.034626	0.121736	0.109111
tacga	-0.317628	0.0755116	0.0473681
tacgc	-0.340267	0.0405787	0.0250017
tacgg	-0.668934	0.0529287	0.0228113
tacgt	0.0369659	0.0786874	0.0709494
tacta	0.248712	0.141496	0.158002
tactc	0.0684573	0.143966	0.135567
tactg	0.0508227	0.146789	0.137518
tactt	0.256862	0.250529	0.281008
tagaa	0.0642902	0.173959	0.16293
tagac	0.0442591	0.0836274	0.0756896
tagag	-0.218027	0.134086	0.100007
tagat	0.0984346	0.190896	0.182593
tagca	-0.165084	0.112209	0.0853412
tagcc	-0.232969	0.064573	0.0437059
tagcg	-0.55721	0.0455187	0.0212882
tagct	0.0517112	0.163726	0.150763
tagga	-0.22538	0.117855	0.0809604
taggc	-0.171334	0.0599859	0.0433808
taggg	-0.179483	0.0723359	0.0513553
taggt	-0.0329159	0.105152	0.0872065
tagta	0.1925	0.138673	0.145253
tagtc	0.0951142	0.111503	0.103874
tagtg	-0.0632499	0.142908	0.125094
tagtt	0.326666	0.218066	0.261123
tataa	0.336276	0.207833	0.24781
tatac	0.32161	0.135498	0.159576
tatag	0.301072	0.159139	0.182456
tatat	0.483243	0.256881	0.34003
tatca	0.169259	0.198306	0.204617
tatcc	0.00617993	0.117502	0.103173
tatcg	-0.234573	0.0878617	0.0604764
tatct	0.214209	0.269584	0.295161
tatga	0.142148	0.233239	0.234513
tatgc	0.197104	0.14326	0.153758
tatgg	-0.173723	0.177841	0.135037
tatgt	0.309784	0.277699	0.334417
tatta	0.367025	0.207128	0.255288
tattc	0.198102	0.213126	0.226675
tattg	0.235005	0.244884	0.273427
tattt	0.450306	0.322512	0.438856
tcaaa	-0.0459248	0.279464	0.240622
tcaac	-0.266902	0.162668	0.116589
tcaag	-0.481818	0.201835	0.120371
tcaat	0.114911	0.241002	0.237764
tcaca	-0.040177	0.169372	0.14539
tcacc	-0.382218	0.107622	0.0659525
tcacg	-0.524019	0.0684545	0.0342084
tcact	0.0721694	0.185603	0.175542
tcaga	-0.389304	0.171489	0.11291
tcagc	-0.537994	0.11362	0.0605106
tcagg	-0.642608	0.0913903	0.0411048
tcagt	0.0195524	0.15561	0.142481
tcata	0.24567	0.188779	0.211685
tcatc	-0.212716	0.226535	0.174635
tcatg	0.0196035	0.206775	0.187299
tcatt	0.243371	0.293931	0.325775
tccaa	-0.311612	0.181369	0.123006
tccac	-0.373135	0.111856	0.0683312
tccag	-0.401974	0.125618	0.0761003
tccat	0.0128191	0.182075	0.162451
tccca	-0.375184	0.110445	0.0670135
tcccc	-0.366971	0.0649259	0.0394278
tcccg	-0.819283	0.057163	0.0171812
tccct	-0.16967	0.125618	0.0978506
tccga	-0.631914	0.084686	0.0366041
tccgc	-0.717159	0.0462244	0.017609
tccgg	-0.860294	0.0762174	0.0214594
tccgt	-0.467461	0.0878617	0.0481895
tccta	-0.0558879	0.116796	0.100092
tcctc	-0.384029	0.185251	0.121364
tcctg	-0.307083	0.137615	0.0929222
tcctt	0.0521962	0.253352	0.238774
tcgaa	-0.400805	0.129146	0.0777432
tcgac	-0.542328	0.062103	0.03082
tcgag	-0.628135	0.094566	0.0414813
tcgat	-0.267398	0.14573	0.100383
tcgca	-0.250759	0.0525759	0.0352694
tcgcc	-0.770038	0.052223	0.0172668
tcgcg	-0.867169	0.0345801	0.00847081
tcgct	-0.387778	0.0800988	0.0489253
tcgga	-0.738505	0.0935074	0.0342426
tcggc	-0.837916	0.0518701	0.0142549
tcggg	-0.775777	0.049753	0.0153501
tcggt	-0.509765	0.099506	0.0506537
tcgta	-0.0882151	0.0857445	0.0671333
tcgtc	-0.50157	0.099506	0.0537853
tcgtg	-0.381267	0.0956246	0.0571223
tcgtt	0.117119	0.14573	0.14308
tctaa	0.218125	0.209951	0.222346
tctac	-0.0741677	0.145378	0.122715
tctag	-0.0494189	0.158433	0.133531
tctat	0.269771	0.225476	0.257598
tctca	-0.0230165	0.254764	0.232939
tctcc	-0.418595	0.202188	0.126532
tctcg	-0.36684	0.116443	0.0723355
tctct	0.118207	0.346154	0.353755
tctga	-0.0305971	0.257234	0.231279
tctgc	-0.0800718	0.16302	0.137877
tctgg	-0.3328	0.171489	0.113492
tctgt	0.244809	0.255822	0.291772
tctta	0.30816	0.280522	0.329454
tcttc	-0.0518063	0.34686	0.3133
tcttg	0.0870801	0.321807	0.32249
tcttt	0.288729	0.452011	0.530991
tgaaa	0.0132895	0.303811	0.290232
tgaac	-0.00321812	0.152788	0.139726
tgaag	-0.541313	0.265349	0.153826
tgaat	0.155737	0.285462	0.29706
tgaca	-0.000857553	0.154199	0.139606
tgacc	-0.322773	0.0984474	0.0620679
tgacg	-0.470032	0.0649259	0.0351496
tgact	0.0903986	0.171842	0.165925
tgaga	-0.262006	0.216302	0.161031
tgagc	-0.319723	0.115737	0.0800021
tgagg	-0.597766	0.131263	0.0644295
tgagt	-0.0184714	0.213126	0.192176
tgata	0.121431	0.242766	0.241341
tgatc	0.000312246	0.211009	0.196711
tgatg	-0.164253	0.279111	0.229294
tgatt	0.248663	0.35674	0.40321
tgcaa	-0.163714	0.179252	0.142087
tgcac	-0.217585	0.0818631	0.0595866
tgcag	0.150127	0.242061	0.263228
tgcat	0.192716	0.174312	0.186837
tgcca	-0.271208	0.0949188	0.0676124
tgccc	-0.47225	0.0469301	0.0249846
tgccg	-0.787283	0.047283	0.0150934
tgcct	-0.18832	0.120677	0.0885071
tgcga	-0.47385	0.0638673	0.0339003
tgcgc	-0.476563	0.0314044	0.0159833
tgcgg	-0.732702	0.0525759	0.018824
tgcgt	-0.205778	0.0765702	0.054795
tgcta	-0.025184	0.158433	0.141522
tgctc	-0.183268	0.15067	0.114998
tgctg	-0.357153	0.165843	0.114501
tgctt	0.0978208	0.292519	0.286211
tggaa	-0.339973	0.223712	0.155623
tggac	-0.474042	0.107269	0.0585256
tggag	-0.782563	0.189132	0.075142
tggat	-0.121829	0.218419	0.178879
tggca	-0.278238	0.118913	0.0827572
tggcc	-0.612265	0.0730416	0.0324971
tggcg	-0.865937	0.0712773	0.01867
tggct	-0.189604	0.151729	0.115733
tggga	-0.540305	0.14079	0.0742522
tgggc	-0.508431	0.0525759	0.0274488
tgggg	-0.588303	0.0899788	0.0412075
tgggt	-0.34149	0.152435	0.0972004
tggta	-0.20815	0.176076	0.130895
tggtc	-0.258763	0.139026	0.0984838
tggtg	-0.476964	0.211362	0.135345
tggtt	0.10338	0.305575	0.307567
tgtaa	0.247294	0.189838	0.209511
tgtac	0.0303804	0.11609	0.106835
tgtag	0.234963	0.176782	0.192159
tgtat	0.290262	0.233592	0.275378
tgtca	-0.00334071	0.169725	0.15422
tgtcc	-0.150441	0.102329	0.077863
tgtcg	-0.328364	0.0733945	0.0443391
tgtct	0.147568	0.243825	0.247108
tgtga	0.0594267	0.237826	0.221507
tgtgc	0.0911306	0.119266	0.115751
tgtgg	-0.0492383	0.154552	0.134575
tgtgt	0.293969	0.253705	0.296102
tgtta	0.292524	0.254058	0.300619
tgttc	0.110604	0.260056	0.257838
tgttg	0.0276163	0.326041	0.307601
tgttt	0.326817	0.474241	0.582586
ttaaa	0.315752	0.249471	0.289787
ttaac	0.213815	0.181016	0.195907
ttaag	0.11002	0.190543	0.185553
ttaat	0.435167	0.238885	0.317236
ttaca	0.21475	0.210656	0.22825
ttacc	-0.00721857	0.133733	0.116966
ttacg	-0.198298	0.0853917	0.062239
ttact	0.287001	0.247706	0.28568
ttaga	0.0965394	0.195483	0.19132
ttagc	0.0710217	0.131969	0.124478
ttagg	0.0372985	0.126676	0.112054
ttagt	0.31032	0.216655	0.2551
ttata	0.39428	0.253705	0.322798
ttatc	0.160535	0.241355	0.249247
ttatg	0.263622	0.264996	0.300517
ttatt	0.377551	0.326747	0.414659
ttcaa	0.00824817	0.288991	0.265709
ttcac	0.045432	0.182428	0.171572
ttcag	0.0679339	0.241708	0.2385
ttcat	0.185549	0.328864	0.345626
ttcca	-0.074689	0.215949	0.181361
ttccc	-0.220139	0.142555	0.103361
ttccg	-0.405497	0.0913903	0.0553597
ttcct	0.0479266	0.262174	0.245294
ttcga	-0.28335	0.155258	0.104388
ttcgc	-0.299451	0.0673959	0.0444931
ttcgg	-0.519567	0.0956246	0.0476248
ttcgt	0.0313946	0.156669	0.143388
ttcta	0.19011	0.257586	0.272555
ttctc	0.0539977	0.344037	0.331149
ttctg	0.110082	0.297812	0.30257
ttctt	0.242407	0.490826	0.553443
ttgaa	0.0372557	0.335568	0.320881
ttgac	0.0931175	0.170078	0.164984
ttgag	-0.15682	0.226182	0.183346
ttgat	0.190764	0.372265	0.407437
ttgca	0.172181	0.248765	0.269509
ttgcc	-0.204415	0.11362	0.083031
ttgcg	-0.312181	0.0797459	0.0507564
ttgct	0.0880458	0.283698	0.278356
ttgga	-0.214167	0.249118	0.191748
ttggc	-0.158617	0.141849	0.112277
ttggg	-0.280099	0.157022	0.109539
ttggt	0.0702052	0.308398	0.301749
ttgta	0.280517	0.260056	0.29973
ttgtc	0.0921724	0.222301	0.217434
ttgtg	0.244977	0.280522	0.319683
ttgtt	0.293919	0.463656	0.544989
tttaa	0.331118	0.296401	0.349151
tttac	0.244759	0.239591	0.268122
tttag	0.244716	0.247706	0.275412
tttat	0.349404	0.373677	0.456551
tttca	0.268559	0.356034	0.40908
tttcc	0.180977	0.250176	0.259754
tttcg	-0.0684963	0.181722	0.148077
tttct	0.300701	0.482004	0.573551
tttga	0.181262	0.393084	0.41637
tttgc	0.21747	0.267819	0.296649
tttgg	0.0649795	0.332392	0.316415
tttgt	0.341352	0.452364	0.550431
tttta	0.392825	0.361327	0.470754
ttttc	0.35539	0.421665	0.517284
ttttg	0.332188	0.473536	0.576699
ttttt	0.447567	0.415314	0.557225

## Sheet: RI2-FeatureSet2
x(k)	α(x(k))	SFalse(x(k))	STrue(x(k))
agg	-0.497312	0.573042	0.411442
ccg	-0.656109	0.394143	0.224074
cga	-0.437119	0.51482	0.366948
cgg	-0.718252	0.394848	0.209272
gag	-0.420175	0.672548	0.558286
gcc	-0.461062	0.450247	0.313163
gga	-0.451979	0.659492	0.51944
ggc	-0.474179	0.472124	0.329335
ggg	-0.482889	0.429428	0.282737
aagc	-0.426232	0.394848	0.276764
agag	-0.533672	0.374382	0.239698
caag	-0.479782	0.401553	0.263844
gaag	-0.61688	0.43331	0.267968
gaga	-0.492306	0.404375	0.277415
ggaa	-0.490609	0.395554	0.2628
tata	0.375354	0.488709	0.579591
tttt	0.363188	0.730416	0.874564
aattt	0.39545	0.321101	0.419998
atatt	0.413437	0.265702	0.338285
attta	0.363273	0.251588	0.309552
atttt	0.420834	0.413903	0.542388
taatt	0.465584	0.244884	0.333253
tatat	0.483243	0.256881	0.34003
tattt	0.450306	0.322512	0.438856
ttaat	0.435167	0.238885	0.317236
ttata	0.39428	0.253705	0.322798
ttatt	0.377551	0.326747	0.414659
tttta	0.392825	0.361327	0.470754
ttttc	0.35539	0.421665	0.517284
ttttt	0.447567	0.415314	0.557225

## Sheet: RI3
x(k)	α(x(k))	SFalse(x(k))	STrue(x(k))
tgcag	0.390461	0.169725	0.263228
ctctg	0.377588	0.122089	0.181549
ctgtg	0.370582	0.084686	0.125916
cttgt	0.348557	0.199012	0.292491				α(x(k))	SFalse(x(k))	STrue(x(k))
cactg	0.344039	0.0561044	0.082124				>=0.3		>=0.3
tcttg	0.343538	0.224065	0.32249				<=-0.3	>=0.3
cttgc	0.34253	0.0910374	0.129201
tctgt	0.333757	0.207128	0.291772
tgctt	0.32772	0.208186	0.286211
ttgct	0.327307	0.203599	0.278356
ctgca	0.321888	0.0804517	0.114279
actgc	0.321441	0.0451658	0.0648059
tgtgc	0.321028	0.0829217	0.115751
cactt	0.315512	0.11609	0.161647
tgatc	0.315007	0.14079	0.196711
gctct	0.307326	0.0860974	0.118865
tctct	0.306761	0.251588	0.353755
ctttg	0.305848	0.224418	0.305531
ctctt	0.305362	0.233239	0.327829
tcagt	0.304097	0.103035	0.142481
ttctg	0.30402	0.221242	0.30257
cattt	0.302668	0.255116	0.350537
tttct	0.302391	0.426958	0.573551
ctgat	0.297406	0.153493	0.208022
acttt	0.297003	0.241002	0.326135
cttac	0.296447	0.107269	0.14758
ctttt	0.290676	0.373677	0.501968
ttgca	0.287872	0.198659	0.269509
tgtct	0.286529	0.180663	0.247108
gcttt	0.286229	0.183839	0.244507
ttctt	0.285418	0.415667	0.553443
actga	0.285227	0.105505	0.142464
tgtgt	0.281133	0.219831	0.296102
tctga	0.281025	0.169372	0.231279
tcctt	0.277903	0.177135	0.238774
tactg	0.275549	0.103387	0.137518
tttgc	0.275239	0.222653	0.296649
tcttt	0.272659	0.40367	0.530991
tcact	0.272464	0.133028	0.175542
ctttc	0.271192	0.209598	0.282189
ttttc	0.268309	0.399435	0.517284
cttga	0.266474	0.162315	0.216048
ctgta	0.263411	0.0963303	0.128962
acact	0.26197	0.084686	0.116076
tgact	0.261099	0.12597	0.165925
acttg	0.255531	0.152082	0.198645
tgaat	0.254411	0.223006	0.29706
tagac	0.253503	0.0578687	0.0756896
ttcct	0.252766	0.188073	0.245294
gctta	0.252011	0.110797	0.143935
tctg	0.250865	0.430134	0.540626
cttct	0.249638	0.230064	0.313095
cttaa	0.248994	0.169725	0.223578
tctta	0.247999	0.253705	0.329454
cttg	0.24405	0.420254	0.536707
cttt	0.242962	0.635498	0.782035
ttgtg	0.241141	0.242766	0.319683
ccttt	0.240141	0.185956	0.236669
cttta	0.238902	0.218419	0.277723
gactt	0.238505	0.110797	0.139743
ttctc	0.238321	0.255822	0.331149
ctct	0.237405	0.426606	0.548994
ttgat	0.237037	0.316514	0.407437
tcatt	0.236018	0.251941	0.325775
tttcc	0.235892	0.203599	0.259754
tctca	0.234628	0.182781	0.232939
ctgtt	0.233301	0.215243	0.270193
ttttg	0.231451	0.466831	0.576699
tctgc	0.231166	0.107975	0.137877
ctagt	0.230316	0.089626	0.115802
tgctc	0.230235	0.0899788	0.114998
tgct	0.22908	0.384968	0.475015
ctgt	0.227928	0.372971	0.457595
ctgct	0.227704	0.0917431	0.117787
atctg	0.224428	0.146436	0.185827
ttgac	0.223778	0.130558	0.164984
tctt	0.223374	0.666902	0.811281
tgcat	0.222614	0.147495	0.186837
ttact	0.222467	0.226535	0.28568
tagct	0.221491	0.117502	0.150763
gatct	0.220281	0.12844	0.168543
tgca	0.218573	0.39626	0.489989
tttga	0.218431	0.336627	0.41637
gctt	0.217826	0.377205	0.46497
tctgg	0.217343	0.0892731	0.113492
ctcat	0.217232	0.145378	0.184595
gttct	0.217207	0.207833	0.258077
gcatt	0.216149	0.112915	0.14474
tgttc	0.215585	0.209598	0.257838
ttgc	0.214355	0.425547	0.513006
ttct	0.213779	0.675371	0.809347
actgt	0.212766	0.115032	0.148042
tatct	0.212164	0.233592	0.295161
gtttc	0.211371	0.269231	0.331388
ttgaa	0.209023	0.255822	0.320881
tcttc	0.208591	0.235709	0.3133
tatgc	0.20693	0.122089	0.153758
tggct	0.206888	0.092096	0.115733
tttc	0.205752	0.677488	0.808936
atctt	0.205279	0.289344	0.357331
tgatt	0.204784	0.322512	0.40321
actg	0.203478	0.269231	0.334195
gtctc	0.203141	0.10374	0.130262
tactt	0.203025	0.226182	0.281008
tttca	0.202864	0.332745	0.40908
aatgc	0.200704	0.100917	0.125762
attgc	0.199321	0.12597	0.153193
tgaca	0.1976	0.11115	0.139606
ttgtc	0.197	0.172548	0.217434
atgct	0.196315	0.139026	0.169639
ctgaa	0.196161	0.134086	0.169929
ctgc	0.195587	0.196189	0.246098
tgtg	0.19485	0.42837	0.521682
ttcat	0.193841	0.286521	0.345626
tgcta	0.193184	0.115032	0.141522
tagtc	0.192904	0.0850388	0.103874
tctc	0.190301	0.437897	0.547214
aaact	0.190109	0.198659	0.248871
tgttt	0.190092	0.47777	0.582586
cagta	0.18658	0.0568102	0.0712746
ggctt	0.185143	0.0776288	0.0955575
cact	0.184018	0.269936	0.330858
tcaca	0.183356	0.120677	0.14539
gcttg	0.182093	0.0984474	0.121056
atgtg	0.18123	0.168666	0.208005
gctgt	0.18071	0.0709245	0.0858546
tttgt	0.17992	0.46789	0.550431
cacat	0.179586	0.10621	0.129561
attga	0.179493	0.212068	0.262441
actt	0.179092	0.499294	0.588747
cattg	0.179011	0.158786	0.190841
tgcca	0.178976	0.0553987	0.0676124
gtctt	0.177431	0.181722	0.222209
ctgtc	0.176712	0.0730416	0.0895681
gaatt	0.176575	0.193013	0.2372
ttgtt	0.176294	0.451306	0.544989
agttc	0.176274	0.113973	0.140992
atgca	0.17596	0.142202	0.171213
cttc	0.174889	0.402258	0.503833
catt	0.174781	0.494001	0.592494
aatct	0.174456	0.239591	0.289274
atttc	0.174169	0.268878	0.328325
ttga	0.174065	0.568454	0.672668
tttag	0.171765	0.228652	0.275412
tatag	0.171457	0.148553	0.182456
gcag	0.170977	0.280522	0.35218
agtct	0.169565	0.121383	0.149292
ttcac	0.168948	0.143966	0.171572
ctga	0.168402	0.341214	0.4156
attct	0.168323	0.267819	0.320419
tttg	0.167514	0.735356	0.835786
ttagt	0.166892	0.210656	0.2551
gtgtt	0.165771	0.221242	0.264957
aattt	0.164733	0.346507	0.419998
tggtt	0.163755	0.253352	0.307567
tgat	0.163446	0.565984	0.663273
ctta	0.163019	0.473536	0.554419
ttttt	0.162009	0.456246	0.557225
tgcac	0.161872	0.0508116	0.0595866
tgata	0.161871	0.204658	0.241341
ctaga	0.161705	0.0758645	0.0934869
catat	0.161298	0.187721	0.222483
cctt	0.160966	0.363444	0.429376
tcatg	0.160239	0.161609	0.187299
ctaaa	0.158746	0.152788	0.184989
gcttc	0.158641	0.109739	0.131101
tttt	0.158126	0.738532	0.874564
tcata	0.156994	0.178193	0.211685
tgtat	0.156151	0.231475	0.275378
atttg	0.154005	0.309809	0.371227
acatt	0.15341	0.207128	0.244627
tagaa	0.152475	0.135498	0.16293
agctt	0.151242	0.158786	0.186683
gtttt	0.150218	0.442837	0.527483
ttgt	0.149934	0.682428	0.787391
tagta	0.149686	0.120325	0.145253
cctct	0.149679	0.110092	0.131614
atct	0.149668	0.537403	0.624478
ctt	0.148226	0.894848	0.962369
tgaaa	0.147847	0.243825	0.290232
tgtc	0.147518	0.348271	0.41009
cttat	0.146562	0.236768	0.280615
gactc	0.145554	0.0557516	0.0647717
cttca	0.145442	0.169725	0.200442
tct	0.145098	0.880028	0.958536
tgc	0.144512	0.676782	0.760268
aaatg	0.14438	0.191955	0.231244
tttgg	0.144348	0.273465	0.316415
actct	0.143713	0.16055	0.191817
tagtt	0.143348	0.216655	0.261123
tgttg	0.143068	0.258998	0.307601
agttt	0.142313	0.303811	0.35639
atctc	0.142227	0.169372	0.203778
gttca	0.142145	0.134086	0.158721
catgt	0.142025	0.161962	0.187795
cctta	0.141437	0.103387	0.11907
tgtga	0.141221	0.187368	0.221507
ttca	0.140943	0.568102	0.657728
ctggc	0.140659	0.0306987	0.0364159
ttcag	0.140242	0.200776	0.2385
tcctg	0.140148	0.0786874	0.0929222
tcct	0.139416	0.362032	0.423078
atgc	0.139102	0.297107	0.345712
tgtt	0.13901	0.709951	0.806985
actaa	0.138852	0.143613	0.169536
tgtca	0.138619	0.131969	0.15422
taatc	0.13757	0.177135	0.204754
tcat	0.137432	0.51976	0.596276
ttatg	0.136213	0.252294	0.300517
gact	0.135295	0.250529	0.287049
atagc	0.134945	0.0631616	0.0737559
agact	0.134336	0.0864502	0.10011
atgtc	0.133814	0.122795	0.143644
aactt	0.133627	0.240649	0.28029
gctca	0.133588	0.0638673	0.0744404
ctg	0.133181	0.677135	0.75344
tgctg	0.133139	0.097036	0.114501
tacct	0.133064	0.0959774	0.109111
tact	0.132677	0.444601	0.507701
gtct	0.132432	0.368384	0.42722
atatc	0.13176	0.166902	0.195496
cctgt	0.13175	0.0673959	0.0772298
acttc	0.131565	0.130205	0.15001
aactg	0.131524	0.115032	0.134284
attag	0.131354	0.154199	0.181498
tagt	0.130864	0.384615	0.444589
gtata	0.130773	0.161609	0.193015
ctggt	0.130662	0.084686	0.101273
aagtt	0.130098	0.237474	0.275412
ctcta	0.129732	0.142908	0.164043
ccatt	0.129457	0.133028	0.159063
atttt	0.129436	0.460833	0.542388
ctca	0.129171	0.345095	0.4009
gtagc	0.128494	0.0515173	0.0595352
atagt	0.128477	0.134439	0.157061
actag	0.128412	0.0797459	0.0935553
ctgac	0.128348	0.0613973	0.0718564
tatgt	0.128258	0.280169	0.334417
aaagt	0.128109	0.171136	0.196283
gattc	0.127852	0.166549	0.190927
gtctg	0.127142	0.0899788	0.103241
tagtg	0.124074	0.10868	0.125094
gtttg	0.123511	0.283345	0.325861
tgcgt	0.123505	0.0479887	0.054795
tgcct	0.123068	0.0769231	0.0885071
tgtaa	0.123009	0.181369	0.209511
gtaaa	0.122652	0.193719	0.224742
gttt	0.122402	0.718419	0.810066
aatgt	0.121899	0.227241	0.261312
aaatt	0.121751	0.294284	0.340116
gttgc	0.121748	0.105857	0.121056
tatga	0.121461	0.199718	0.234513
ctaat	0.121124	0.184192	0.210281
ttcta	0.120709	0.235709	0.272555
gtatc	0.12039	0.111856	0.12737
aattc	0.119327	0.183839	0.210196
tctag	0.118897	0.117149	0.133531
gtact	0.118564	0.110445	0.125299
ccttc	0.118432	0.0843331	0.0992881
catta	0.118172	0.154552	0.17917
gttc	0.118158	0.384615	0.43504
ttagc	0.117642	0.108327	0.124478
gtatg	0.117502	0.164785	0.19233
ttcc	0.117092	0.391673	0.44553
tgac	0.116543	0.287579	0.330584
ttc	0.116145	0.890614	0.959409
ctctc	0.116135	0.149259	0.170357
tgt	0.115177	0.873677	0.951862
ctatc	0.113898	0.097036	0.110394
gaaat	0.112806	0.189838	0.220669
attt	0.112724	0.718772	0.825039
gatat	0.112446	0.173606	0.199398
ttt	0.112214	0.923783	0.992248
atgta	0.111522	0.181369	0.207133
tgtag	0.111341	0.17043	0.192159
gtgtc	0.110979	0.0751588	0.0884386
ttggt	0.110554	0.265349	0.301749
atata	0.109541	0.237826	0.271699
caatt	0.109042	0.192308	0.222979
taagt	0.108516	0.200423	0.234821
cataa	0.108483	0.13091	0.153638
gtgca	0.108177	0.0744531	0.0853241
atgt	0.107959	0.547636	0.618352
gtgt	0.107849	0.388144	0.439951
atgat	0.107786	0.232181	0.26867
cctgc	0.107533	0.034933	0.0398385
cttcc	0.106825	0.101623	0.115802
ctcaa	0.106525	0.128088	0.147495
tacat	0.106256	0.184192	0.208125
aaaat	0.105629	0.260056	0.301612
ttg	0.105431	0.916373	0.972517
tcac	0.102803	0.308045	0.343761
tccct	0.10278	0.0857445	0.0978506
atact	0.102569	0.151023	0.175303
atatg	0.101783	0.215949	0.242864
ttac	0.10155	0.449188	0.513896
gttac	0.101488	0.119972	0.136679
tgaac	0.101097	0.119972	0.139726
cagtt	0.100804	0.122795	0.139092
ttaat	0.100592	0.280875	0.317236
gattg	0.0995294	0.163373	0.184167
tcgtt	0.0985482	0.124912	0.14308
gtcat	0.0981926	0.109033	0.122493
tgta	0.097557	0.486944	0.542765
ttggc	0.097318	0.100212	0.112277
agtca	0.0968642	0.0860974	0.0956089
tctac	0.0966433	0.106563	0.122715
gccat	0.0964581	0.0504587	0.0575844
gattt	0.0958836	0.303105	0.349853
catgc	0.0954232	0.0733945	0.0798138
gttcc	0.09514	0.0825688	0.0935382
tacac	0.094918	0.0822159	0.0931104
ctact	0.0949035	0.111856	0.127421
tatg	0.0948704	0.51235	0.580943
aattg	0.0948472	0.216655	0.244199
agtgc	0.0948089	0.0405787	0.0456568
ctc	0.0946542	0.676076	0.764135
agctc	0.0945926	0.0684545	0.0796598
tagc	0.0944214	0.226535	0.251882
tactc	0.0935064	0.117855	0.135567
atcct	0.0930897	0.116443	0.12879
gtgtg	0.0926296	0.117502	0.129663
gaat	0.0919507	0.414255	0.466493
tgaa	0.0917576	0.521171	0.584434
gtcct	0.0915553	0.0642202	0.0718393
aatt	0.0914974	0.609739	0.673575
tcaat	0.0914243	0.214185	0.237764
act	0.0906606	0.788991	0.849921
tggca	0.0894691	0.0737474	0.0827572
tctaa	0.089467	0.201482	0.222346
atgtt	0.0889788	0.335215	0.376121
gctc	0.088797	0.194778	0.218581
cacag	0.0886005	0.0624559	0.0685194
gatgt	0.0876272	0.143613	0.161014
ctcag	0.0870586	0.0815102	0.0915018
attg	0.0870042	0.52964	0.583134
gcat	0.086686	0.268525	0.301766
gcaca	0.0851406	0.042343	0.0472312
gtgct	0.0850888	0.0808045	0.0897905
ccctt	0.0848697	0.084686	0.0954891
agtt	0.0846715	0.508116	0.564943
acctt	0.0844378	0.129852	0.141437
ttgta	0.0838548	0.272406	0.29973
tatat	0.0837799	0.305575	0.34003
gactg	0.0830555	0.0575159	0.0643097
agtaa	0.0821733	0.127382	0.143627
ctaa	0.0819455	0.4012	0.447481
tctat	0.0817057	0.229005	0.257598
tga	0.0813163	0.847565	0.914915
gct	0.081214	0.649259	0.697738
aatg	0.0812054	0.451658	0.504723
gatt	0.0806719	0.533169	0.590235
gtcac	0.0802543	0.0582216	0.0632316
tgcaa	0.0796696	0.127735	0.142087
cagt	0.0795402	0.242414	0.266685
taatg	0.0789802	0.199718	0.223047
tcta	0.0786172	0.473888	0.518071
tgtta	0.0785526	0.268878	0.300619
aatga	0.0784789	0.180311	0.203984
gcctt	0.0775539	0.0776288	0.0840235
tgtgg	0.0773537	0.11856	0.134575
tatc	0.0770287	0.452717	0.492915
gtaag	0.076928	0.200776	0.221713
tcaaa	0.0769064	0.222301	0.240622
gttta	0.0767835	0.262174	0.293021
agtc	0.0765761	0.242061	0.270279
gtat	0.0765552	0.484121	0.528065
tatca	0.076326	0.186309	0.204617
gatac	0.0763139	0.0804517	0.0881135
ttag	0.0757329	0.462597	0.505647
ttcaa	0.0753094	0.241708	0.265709
tttac	0.0749302	0.236415	0.268122
tcag	0.074307	0.37897	0.418218
atcta	0.0739249	0.169372	0.189113
ct	0.0734026	0.987297	0.998032
tagca	0.0732417	0.0762174	0.0853412
atat	0.0729144	0.56175	0.618198
tagcc	0.0728456	0.0405787	0.0437059
ggttt	0.0725061	0.254411	0.279023
aact	0.0720524	0.465067	0.516736
cttag	0.0715233	0.127029	0.137843
tca	0.0708845	0.83698	0.89669
gtaa	0.0706462	0.538814	0.597063
atcac	0.0695637	0.100212	0.109573
gctac	0.0688741	0.049753	0.0550346
gcata	0.0686054	0.0800988	0.0912793
cata	0.0684709	0.375794	0.411732
tt	0.068411	0.989061	0.99988
cat	0.0683555	0.800282	0.856185
ccttg	0.0675209	0.0991531	0.108358
tgatg	0.0675127	0.208186	0.229294
gcact	0.0674079	0.0434016	0.0464269
ccatg	0.0673362	0.0719831	0.0784619
gtgat	0.0665568	0.169725	0.184972
taagc	0.0662881	0.109033	0.118266
ttcca	0.0660945	0.165843	0.181361
ttta	0.0660177	0.684545	0.768037
gtgta	0.0652713	0.124206	0.142737
gaatg	0.0651692	0.116796	0.131238
attgt	0.0648445	0.285462	0.313625
acat	0.0647432	0.434016	0.471353
tgagt	0.0647264	0.169725	0.192176
atgcc	0.0644228	0.0494001	0.053734
taaaa	0.0642822	0.242766	0.27928
attc	0.0628966	0.501411	0.540027
tata	0.0612015	0.526464	0.579591
catct	0.0608169	0.170783	0.186495
tccat	0.0600127	0.147495	0.162451
tatac	0.0597948	0.148553	0.159576
actca	0.0593737	0.110445	0.120987
aaat	0.059149	0.579393	0.629407
tattg	0.0589626	0.249118	0.273427
cgttt	0.0576091	0.139732	0.152115
gctat	0.0556068	0.0959774	0.104439
ctag	0.0554954	0.244531	0.263947
tgtcc	0.0552924	0.0723359	0.077863
tttat	0.0550612	0.412844	0.456551
aagt	0.0550064	0.439661	0.476607
taat	0.0547014	0.580099	0.630827
att	0.0543402	0.924841	0.976932
ataga	0.0541026	0.130558	0.141043
gttga	0.0537111	0.178546	0.192142
gca	0.05369	0.59633	0.654425
taatt	0.0536352	0.309809	0.333253
actc	0.052127	0.303105	0.336043
tattc	0.0512588	0.208892	0.226675
gttgt	0.0499128	0.220889	0.239339
catg	0.0494098	0.354975	0.369841
ctcac	0.0489228	0.0783345	0.083784
gtt	0.0487316	0.91849	0.955935
ttatc	0.048598	0.228652	0.249247
tgaga	0.048322	0.146436	0.161031
agct	0.0481042	0.330628	0.354045
taaa	0.0479234	0.546224	0.604952
gaaaa	0.0476751	0.187368	0.209477
gta	0.0472145	0.852858	0.910826
tg	0.0469854	0.991884	0.998922
ttat	0.0469642	0.661256	0.741033
ttcgt	0.0464238	0.13338	0.143388
gtatt	0.0457693	0.212421	0.228814
tc	0.0454194	0.983063	0.997673
gtgc	0.0449975	0.186662	0.19654
attca	0.0446071	0.220889	0.233623
tacta	0.0442926	0.143613	0.158002
acata	0.0437642	0.151023	0.160945
caact	0.0436659	0.112915	0.12352
agtag	0.0436374	0.0885674	0.093504
tat	0.0434726	0.88144	0.946061
cctg	0.0433267	0.175018	0.192039
agt	0.0431399	0.759704	0.800072
agtgt	0.0430312	0.127735	0.141112
gaata	0.0430039	0.13091	0.139674
aagtc	0.0429009	0.10127	0.109111
cag	0.042564	0.751588	0.823362
ttgag	0.0424484	0.170078	0.183346
taaac	0.0422752	0.171842	0.186084
gtcag	0.0419739	0.0617502	0.0654049
taaag	0.041953	0.158433	0.172445
aaaa	0.041683	0.458363	0.502327
tag	0.0414919	0.745589	0.784653
taga	0.0410499	0.354622	0.373383
caca	0.0405849	0.270289	0.284876
atcat	0.0405241	0.222653	0.234256
ttaa	0.0404164	0.583275	0.63632
actta	0.0401905	0.173253	0.186768
aagct	0.0399088	0.144672	0.156085
aat	0.0395725	0.891673	0.937898
tta	0.0391887	0.905787	0.965826
ttgg	0.0391214	0.473888	0.506914
agta	0.0390972	0.325335	0.345575
caaat	0.0385719	0.200423	0.213635
gtaat	0.0381197	0.208892	0.226265
tggt	0.0379838	0.444601	0.485488
cacta	0.0372545	0.0836274	0.0909713
ttacc	0.0365091	0.109033	0.116966
cct	0.03634	0.625618	0.66779
catga	0.0358545	0.132322	0.138613
agatt	0.035143	0.224065	0.235523
gtaga	0.0347148	0.0973888	0.101359
gtca	0.0344531	0.274876	0.29078
gaatc	0.0342997	0.143613	0.152423
aaaaa	0.0339626	0.204658	0.216801
agtga	0.0333358	0.113973	0.120285
gatca	0.0316109	0.120325	0.127113
atag	0.0309308	0.34933	0.368848
cctaa	0.030751	0.0793931	0.0876001
cagtc	0.0305266	0.0462244	0.0492333
atg	0.0304979	0.832745	0.871244
taa	0.0302986	0.88144	0.943562
attaa	0.0302235	0.215243	0.226504
aatc	0.0295394	0.463656	0.490057
tac	0.0293381	0.737121	0.780444
ttaca	0.0278507	0.209245	0.22825
tatt	0.0277167	0.641849	0.70999
aaatc	0.0274602	0.195836	0.207424
ttaga	0.0271802	0.180311	0.19132
atac	0.0262882	0.328158	0.352471
cacac	0.0261919	0.0568102	0.058286
tttta	0.0257704	0.421665	0.470754
agttg	0.0251407	0.152435	0.157814
ata	0.0246051	0.817572	0.864399
taaat	0.0230562	0.264644	0.280118
ttata	0.0226235	0.295342	0.322798
tcaa	0.0221917	0.486239	0.510233
tggat	0.0219676	0.169372	0.178879
ttccc	0.0216387	0.0973888	0.103361
gcaat	0.0216221	0.0949188	0.0996817
gacta	0.0215252	0.0765702	0.0798823
attta	0.0210938	0.287227	0.309552
agtac	0.0210033	0.0631616	0.067099
aaaac	0.0206302	0.199718	0.212352
ttaag	0.0203014	0.175018	0.185553
aacat	0.0199997	0.198306	0.209563
tcctc	0.0199991	0.112562	0.121364
atga	0.0198125	0.465773	0.496098
tacca	0.0189267	0.0931546	0.0973373
cta	0.0188496	0.749118	0.775549
aagta	0.018844	0.146083	0.153741
gtaac	0.0186608	0.124559	0.130587
caatg	0.0183362	0.129146	0.134472
gctag	0.0179656	0.0525759	0.057071
aaac	0.0171756	0.444248	0.474742
gaaa	0.0167636	0.446013	0.476402
gttg	0.0167242	0.453423	0.470857
gtga	0.0165235	0.393437	0.4137
gtagt	0.0164375	0.105857	0.110976
cagtg	0.0164186	0.0592802	0.0619139
at	0.0160719	0.989767	0.999846
gatc	0.0154165	0.302752	0.319341
gcta	0.0153344	0.258645	0.266753
caat	0.0151283	0.430487	0.452632
tccta	0.0148983	0.0963303	0.100092
gat	0.0148733	0.796754	0.839979
atc	0.0148682	0.820395	0.844976
acta	0.0145794	0.356034	0.375009
ttgcc	0.0138204	0.0800988	0.083031
gtgcc	0.0132454	0.0275229	0.0282189
tgcc	0.0132095	0.168666	0.17479
gt	0.0121384	0.997883	0.999983
tcgca	0.0118846	0.0328158	0.0352694
gatta	0.0116137	0.187721	0.190687
cctga	0.0107248	0.0681016	0.0715484
ctat	0.0106218	0.431193	0.45051
gcatc	0.0104889	0.0688073	0.0703676
agtg	0.0104856	0.279464	0.292542
taag	0.0100389	0.441778	0.463276
ta	0.00989893	0.989767	0.999778
aatag	0.00974135	0.124912	0.129937
gtac	0.00953954	0.254058	0.271699
atca	0.0093366	0.45801	0.475033
gtc	0.00851994	0.61362	0.640855
ctagc	0.00800853	0.0490473	0.0513724
atatt	0.00779231	0.322512	0.338285
gtgac	0.00745825	0.0698659	0.0717879
ggtt	0.00727589	0.422018	0.443391
atta	0.00644143	0.530699	0.556917
gtag	0.00639939	0.314044	0.319153
taaca	0.00637558	0.186662	0.192672
aaa	0.00564156	0.820748	0.849031
tattt	0.00538816	0.41108	0.438856
ccat	0.00532406	0.301694	0.319649
ctgg	0.00498151	0.197248	0.20845
cac	0.00492502	0.52964	0.563642
gctaa	0.00486678	0.106916	0.110069
gtg	0.00485696	0.695483	0.726316
agcat	0.00454556	0.0959774	0.10165
ttaac	0.00436783	0.190191	0.195907
gtaca	0.00420926	0.0928017	0.101085
agaat	0.0041203	0.167255	0.174156
gaaca	0.00378787	0.104446	0.108512
tagat	0.00353188	0.177841	0.182593
taact	0.00351087	0.211009	0.219283
acac	0.00238712	0.226535	0.238346
gatgc	0.00208882	0.0765702	0.0805497
atacc	0.00208654	0.0688073	0.0701965
gtgag	0.00137244	0.11609	0.120901
agtat	0.000721559	0.156669	0.157061
cgttc	0.000391455	0.0434016	0.0441509
gcgta	0.000368875	0.0225829	0.023068
ctcct	2.67687e-05	0.0977417	0.105603
attac	-0.000544554	0.155258	0.158875
caaaa	-0.000830152	0.208186	0.214406
taac	-0.0012508	0.417078	0.439027
ctata	-0.00172736	0.158433	0.161801
ttagg	-0.00189378	0.110797	0.112054
gaaac	-0.00279124	0.143613	0.148111
tcgct	-0.0035454	0.0476359	0.0489253
acatg	-0.0044871	0.139026	0.140153
gttat	-0.00461587	0.231122	0.246013
ttgga	-0.00505529	0.188426	0.191748
aatta	-0.00508452	0.233945	0.237251
ca	-0.00556378	0.979181	0.993223
tcc	-0.00557306	0.646436	0.678657
ggttc	-0.00565766	0.097036	0.0981073
ttatt	-0.00580703	0.386027	0.414659
ataca	-0.00636798	0.153846	0.157608
taca	-0.00689097	0.424841	0.44156
taaga	-0.00689952	0.178546	0.17941
tacc	-0.00733628	0.232534	0.235386
aacta	-0.0074279	0.159139	0.165514
ttaaa	-0.00871235	0.271701	0.289787
gtacc	-0.00942572	0.0455187	0.0463413
attgg	-0.00958574	0.15067	0.156992
atgaa	-0.00965628	0.219478	0.229345
accat	-0.0121157	0.111856	0.116521
acct	-0.012402	0.270289	0.277791
tacag	-0.0128162	0.12597	0.128739
agaaa	-0.0132717	0.194425	0.202683
tcatc	-0.0133	0.169725	0.174635
aacag	-0.0135867	0.126323	0.12607
gc	-0.01373	0.884263	0.912434
aatca	-0.0143423	0.204305	0.205096
gata	-0.014804	0.380734	0.388938
aacac	-0.0152679	0.0973888	0.100674
ctaag	-0.0153311	0.0885674	0.0888151
atgac	-0.0153662	0.0988003	0.0990656
tttaa	-0.015524	0.334862	0.349151
gaact	-0.0157551	0.124559	0.124991
actgg	-0.0174126	0.0603387	0.061178
gtcta	-0.0178839	0.10621	0.10627
cgctt	-0.0180043	0.0458716	0.0462386
aa	-0.0187616	0.979534	0.995465
ctatt	-0.0190007	0.208539	0.208639
tggc	-0.0207929	0.215243	0.217434
acatc	-0.0211097	0.10127	0.102865
gtta	-0.0212306	0.494354	0.512424
aata	-0.021323	0.488709	0.496064
gcac	-0.0216351	0.115385	0.113509
tgag	-0.0243782	0.371207	0.382555
caata	-0.0244236	0.141143	0.138528
agtta	-0.0244697	0.175371	0.180967
cttgg	-0.0255427	0.120325	0.120645
aca	-0.025888	0.760056	0.777004
tatcc	-0.0267105	0.103387	0.103173
ac	-0.0272127	0.968596	0.980201
atggt	-0.0273422	0.159139	0.161698
tgtac	-0.0277007	0.100565	0.106835
gagtt	-0.0282287	0.16796	0.173078
gctgc	-0.0288354	0.0476359	0.0480355
agagt	-0.0288915	0.109033	0.108734
ataaa	-0.029615	0.224065	0.227257
gacat	-0.0301098	0.107269	0.105654
cgtat	-0.0303516	0.0589273	0.057978
aatac	-0.0311471	0.114326	0.118745
ctatg	-0.0313837	0.130205	0.133223
gtgaa	-0.0316488	0.16055	0.162742
atcag	-0.0318062	0.121736	0.121073
gaa	-0.0318243	0.752646	0.786399
aatat	-0.031873	0.274876	0.273
agcta	-0.0320402	0.105152	0.106082
cactc	-0.0327568	0.0748059	0.0744062
acaca	-0.0327684	0.107622	0.105894
cgtt	-0.0332531	0.266055	0.268567
aactc	-0.033354	0.135498	0.135653
caaa	-0.0334087	0.467537	0.465826
aac	-0.0336901	0.775582	0.792251
acag	-0.0344601	0.32957	0.324423
ccctg	-0.03449	0.0356387	0.0353378
tcagc	-0.0345777	0.0613973	0.0605106
ggaat	-0.0350478	0.10868	0.109128
gagct	-0.035758	0.0815102	0.0819871
acctg	-0.0365267	0.0603387	0.0601342
gcatg	-0.0370466	0.0772759	0.0766308
taata	-0.0372504	0.225124	0.227069
tgg	-0.0373182	0.704305	0.733247
tacgc	-0.0373948	0.0254058	0.0250017
cattc	-0.0384259	0.149259	0.147546
acagt	-0.0398386	0.0839802	0.0822267
ggtgt	-0.0406882	0.0882145	0.08926
ggct	-0.0418205	0.186662	0.187248
ataa	-0.0421031	0.50247	0.505835
ctac	-0.042483	0.246295	0.24567
aagtg	-0.0424934	0.113973	0.116384
ataac	-0.0426631	0.142908	0.144209
tggtc	-0.0440344	0.10127	0.0984838
caagt	-0.044817	0.123147	0.122647
acgtt	-0.0449762	0.084686	0.0823636
tgagc	-0.0459431	0.0808045	0.0800021
taggc	-0.0466802	0.0441073	0.0433808
aaata	-0.0467328	0.226888	0.224947
gcct	-0.0468383	0.171842	0.168697
tcca	-0.0469638	0.34192	0.345712
catc	-0.0471361	0.333098	0.333288
tttcg	-0.0473908	0.152435	0.148077
ccaat	-0.0474813	0.110445	0.108324
gagt	-0.0485219	0.312279	0.316894
ttacg	-0.0486741	0.0610445	0.062239
ccct	-0.0488975	0.186662	0.191166
aaca	-0.0503262	0.459068	0.455113
ttcgc	-0.0510488	0.0462244	0.0444931
ataat	-0.0519897	0.251235	0.244678
taacc	-0.0523252	0.103035	0.0994079
aataa	-0.0523292	0.212421	0.202615
agcac	-0.0528319	0.0356387	0.0347046
atcaa	-0.0529083	0.202188	0.197703
catac	-0.0535546	0.0836274	0.08363
gagtc	-0.0547372	0.0635145	0.0624273
tggaa	-0.0553019	0.161256	0.155623
gctg	-0.0553234	0.215243	0.214063
aaaca	-0.0556849	0.220183	0.21444
caaac	-0.056021	0.11856	0.118129
attcg	-0.0565324	0.084686	0.0823807
caa	-0.0566063	0.774524	0.788949
tctcc	-0.0572556	0.125265	0.126532
attat	-0.0574362	0.286874	0.293261
ggcat	-0.0577648	0.0525759	0.0519885
aacct	-0.060348	0.121383	0.116572
ga	-0.0605596	0.967537	0.983846
catag	-0.0615173	0.0956246	0.0937094
gaagt	-0.0619377	0.116443	0.110617
agcct	-0.0629213	0.0575159	0.0561127
tataa	-0.0637717	0.251941	0.24781
ggtct	-0.0638519	0.0860974	0.081816
ttccg	-0.0648138	0.0578687	0.0553597
agat	-0.0664787	0.432251	0.424464
gacct	-0.0664875	0.0511644	0.0493189
ggatt	-0.0667223	0.154199	0.154032
ag	-0.0678139	1	0.999966
agctg	-0.0682988	0.0825688	0.0803443
tccgt	-0.0684159	0.049753	0.0481895
cctc	-0.0692593	0.227594	0.228472
tggta	-0.0700449	0.135145	0.130895
gttaa	-0.0714616	0.198306	0.193288
gaac	-0.0727342	0.267819	0.262937
tatta	-0.0728304	0.256881	0.255288
tcgt	-0.073164	0.267114	0.264135
gccta	-0.0734665	0.0409315	0.0391882
cgact	-0.073472	0.0299929	0.0283729
ctaca	-0.073847	0.100212	0.0964474
tcaac	-0.0739886	0.121383	0.116589
gcaa	-0.0754969	0.260056	0.254826
gcaaa	-0.0759104	0.109033	0.103429
ctgcc	-0.0763598	0.0359915	0.0341913
gtcaa	-0.0763745	0.112562	0.106664
ggcta	-0.0765013	0.0508116	0.0474536
attcc	-0.0801222	0.123853	0.118626
acaaa	-0.0801904	0.194778	0.185382
ccata	-0.0809641	0.0949188	0.0896879
aaag	-0.0819958	0.420254	0.414008
agc	-0.0830303	0.543402	0.53835
ctcgt	-0.0831649	0.0656316	0.0623588
actat	-0.0838161	0.169019	0.158584
ctaac	-0.0846289	0.111856	0.105483
ttcg	-0.0851187	0.285815	0.275549
catca	-0.0865335	0.140438	0.134113
ccact	-0.0867169	0.0719831	0.0675098
aatgg	-0.0868791	0.129852	0.125727
gatag	-0.088548	0.0959774	0.0889691
tgacc	-0.088807	0.0652788	0.0620679
gagtg	-0.0889764	0.0712773	0.0680574
ccta	-0.0915723	0.226535	0.215775
aacca	-0.0919757	0.125618	0.120747
gcgtt	-0.0929346	0.049753	0.0459477
gcagt	-0.0932144	0.049753	0.046906
acctc	-0.0941614	0.0638673	0.0619652
cgtta	-0.094671	0.0659845	0.0615203
agaa	-0.0953382	0.407551	0.403672
cc	-0.0956383	0.847918	0.859008
ggact	-0.0956479	0.052223	0.0478301
actcc	-0.0957666	0.052223	0.0501061
aaacc	-0.0961737	0.132322	0.125762
tagag	-0.096801	0.104799	0.100007
agata	-0.0969638	0.147142	0.141043
gatg	-0.0976078	0.362738	0.351581
gac	-0.0983645	0.5247	0.511038
aaaag	-0.0986179	0.187368	0.180368
taggt	-0.0994734	0.0935074	0.0872065
tatgg	-0.100111	0.144672	0.135037
ggtta	-0.100558	0.124912	0.118951
atcc	-0.101258	0.285815	0.269971
ggt	-0.101434	0.643613	0.633565
acaat	-0.102723	0.179605	0.166558
catgg	-0.102748	0.084686	0.0777774
aaagc	-0.104416	0.108327	0.103806
aggtt	-0.104554	0.125618	0.114433
tcaga	-0.106026	0.1235	0.11291
aagat	-0.106267	0.200423	0.186426
aga	-0.107122	0.712773	0.701177
cacaa	-0.107129	0.11362	0.106167
cgtaa	-0.107965	0.0529287	0.0475734
tccaa	-0.108724	0.133733	0.123006
agtcc	-0.109067	0.0490473	0.0463413
gtcc	-0.109172	0.164785	0.155606
tagga	-0.109301	0.0882145	0.0809604
ggtag	-0.109325	0.0529287	0.0479841
cca	-0.111305	0.602329	0.592477
aag	-0.111326	0.773112	0.774061
cagct	-0.111569	0.0730416	0.0681429
gagat	-0.112322	0.139379	0.130091
cgatt	-0.112653	0.100212	0.0929564
tagg	-0.113169	0.224065	0.205438
cctca	-0.113409	0.0769231	0.0709494
ctacc	-0.114006	0.047283	0.0422856
ggtca	-0.115679	0.0582216	0.0532377
aacc	-0.116366	0.287227	0.273564
aaccc	-0.116923	0.0575159	0.0553426
ccagt	-0.118982	0.0532816	0.0490793
agca	-0.119791	0.245942	0.231484
cgaaa	-0.120674	0.0726888	0.0662605
tgga	-0.123304	0.378264	0.35858
gcctg	-0.123622	0.0324629	0.0299815
tggtg	-0.123713	0.138673	0.135345
cctat	-0.123844	0.0906845	0.0816791
aagc	-0.124459	0.290402	0.276764
cgcag	-0.124634	0.0289344	0.026405
ataag	-0.124889	0.141496	0.128328
tccag	-0.124921	0.0818631	0.0761003
tcgta	-0.12512	0.0758645	0.0671333
gttag	-0.127208	0.172195	0.155589
tccc	-0.12787	0.207128	0.195924
ggttg	-0.12797	0.114326	0.104371
atcca	-0.129506	0.11856	0.109231
ctgga	-0.129925	0.0793931	0.072404
atgg	-0.131036	0.344742	0.321942
aatcc	-0.131298	0.115032	0.103618
aacgt	-0.131416	0.0673959	0.059963
ctcc	-0.131489	0.221948	0.21728
cgt	-0.133996	0.479887	0.457115
ctgag	-0.135064	0.089626	0.083938
acc	-0.136005	0.547636	0.530238
gaca	-0.136937	0.260056	0.240793
ccaca	-0.139072	0.0649259	0.0587138
cgtct	-0.139309	0.0610445	0.0552228
atgag	-0.139519	0.127735	0.113937
acca	-0.141716	0.283698	0.268824
ttgcg	-0.142086	0.0575159	0.0507564
cagaa	-0.142954	0.107622	0.0949072
acaa	-0.143702	0.421313	0.396023
caatc	-0.144154	0.13091	0.118968
taagg	-0.144832	0.0815102	0.0727976
agac	-0.145165	0.224418	0.204668
agtgg	-0.14767	0.0688073	0.0612465
accct	-0.147787	0.0638673	0.0594839
gagta	-0.148979	0.104093	0.0905435
gctga	-0.149976	0.0935074	0.0858375
ggctc	-0.150672	0.0412844	0.0359881
ggat	-0.151541	0.306987	0.286382
ggata	-0.152371	0.0892731	0.079848
ggcac	-0.153275	0.0215243	0.0187213
ggcct	-0.153615	0.0314044	0.0279109
tacgt	-0.153683	0.0772759	0.0709494
atggc	-0.154369	0.0691602	0.0625813
aggct	-0.156931	0.062103	0.0542474
gg	-0.158131	0.830981	0.839654
cagat	-0.160403	0.107975	0.0953522
caac	-0.160599	0.277699	0.254398
ccaaa	-0.161318	0.140438	0.125608
gcgt	-0.161708	0.109386	0.0953864
cctag	-0.16259	0.0515173	0.0451605
ttggg	-0.163141	0.123147	0.109539
ctcca	-0.163927	0.0917431	0.0825861
gcacg	-0.164016	0.0119972	0.0101307
aagca	-0.164927	0.115385	0.102334
cgaat	-0.165885	0.0748059	0.0648573
tcacg	-0.165923	0.0402258	0.0342084
cttcg	-0.166244	0.0628088	0.056318
accta	-0.16865	0.0797459	0.0692895
ccaa	-0.169814	0.306987	0.276217
aacaa	-0.171063	0.214538	0.187162
taccc	-0.171259	0.0455187	0.0396844
acgt	-0.172172	0.185251	0.163478
agatg	-0.172632	0.129852	0.114604
agcaa	-0.172994	0.10127	0.0894141
aaga	-0.173214	0.435427	0.404032
ggatc	-0.173349	0.0730416	0.0626155
gttgg	-0.173392	0.137615	0.119772
gtagg	-0.173451	0.0529287	0.0450065
acgca	-0.174417	0.0324629	0.0281847
ggtat	-0.174873	0.0949188	0.0834588
cgct	-0.174934	0.11115	0.097902
catcc	-0.175158	0.0610445	0.053426
atgga	-0.176016	0.140438	0.125864
cgta	-0.17804	0.167608	0.14142
gatcc	-0.181615	0.0744531	0.0635054
gcaac	-0.182158	0.057163	0.0497638
caga	-0.182273	0.264644	0.232939
agtcg	-0.182437	0.0331687	0.028544
agaac	-0.182561	0.11115	0.0958484
gcca	-0.183226	0.156669	0.136491
gtggt	-0.184393	0.11115	0.103635
accaa	-0.184534	0.133028	0.113834
ggtga	-0.184921	0.0808045	0.0694435
aaaga	-0.185733	0.200776	0.175662
tcaag	-0.186063	0.140085	0.120371
ggtc	-0.187475	0.181369	0.157044
tgcg	-0.188393	0.134086	0.113663
cgtgt	-0.188429	0.062103	0.052673
tcg	-0.188778	0.517996	0.477206
gggtt	-0.189243	0.123853	0.105688
taggg	-0.190517	0.0610445	0.0513553
gtcca	-0.190945	0.0663373	0.0570025
acgta	-0.191294	0.0529287	0.0450407
cgcat	-0.191487	0.0342272	0.0293141
ggca	-0.191527	0.156669	0.135499
gtgcg	-0.194477	0.0229358	0.018978
tcgat	-0.194717	0.11609	0.100383
atagg	-0.194809	0.0677488	0.057978
tacg	-0.196025	0.16549	0.149018
actac	-0.19818	0.0860974	0.0747142
aagaa	-0.200078	0.216302	0.192347
cacct	-0.200135	0.0663373	0.0581491
tgggt	-0.200423	0.113973	0.0972004
gacaa	-0.201342	0.0959774	0.0835615
gtggc	-0.202202	0.0486944	0.0416353
ggaac	-0.202942	0.0663373	0.056472
tacaa	-0.203115	0.176076	0.154237
agatc	-0.203166	0.114679	0.0989287
gacac	-0.203585	0.0490473	0.0442878
gaacc	-0.204582	0.0681016	0.0585598
caaag	-0.205174	0.129499	0.108187
tccac	-0.205231	0.0797459	0.0683312
tccca	-0.205869	0.0790402	0.0670135
gataa	-0.205896	0.171489	0.144278
gatga	-0.206689	0.172548	0.149223
cacgt	-0.207531	0.0388144	0.031265
gaaag	-0.208124	0.132322	0.112362
ccaac	-0.208598	0.0659845	0.054196
acaga	-0.209753	0.0963303	0.0798823
atacg	-0.210018	0.0476359	0.0404374
ggaaa	-0.210385	0.129499	0.11267
ttcga	-0.212878	0.122795	0.104388
ggaa	-0.213609	0.300635	0.2628
caaga	-0.213998	0.118207	0.0998699
aatcg	-0.215705	0.0762174	0.0663119
gaga	-0.21597	0.305928	0.277415
cgca	-0.216177	0.0984474	0.0843829
ctagg	-0.216486	0.0518701	0.0444076
ggc	-0.217355	0.368737	0.329335
caaca	-0.217859	0.125618	0.106749
ctggg	-0.217907	0.0395201	0.0331303
agagc	-0.218516	0.0553987	0.0466151
ggcag	-0.218628	0.0501059	0.0417722
cccct	-0.220273	0.0412844	0.0345335
acgaa	-0.222009	0.0628088	0.05115
taacg	-0.223924	0.0631616	0.0516462
cagca	-0.224601	0.0465773	0.0393935
gggct	-0.224902	0.0296401	0.0240263
tggga	-0.22529	0.0878617	0.0742522
gcc	-0.22622	0.358504	0.313163
atgcg	-0.227561	0.0402258	0.0331645
gagc	-0.227669	0.172548	0.149428
tacga	-0.228943	0.0582216	0.0473681
ggtac	-0.229619	0.0395201	0.0318981
gag	-0.231527	0.602329	0.558286
tggg	-0.232966	0.239944	0.200476
atcgt	-0.233429	0.0889203	0.0737217
cg	-0.234044	0.750882	0.718102
cccat	-0.2361	0.0659845	0.0552228
gtgg	-0.237103	0.247354	0.221216
ccag	-0.237374	0.182428	0.15203
tcgaa	-0.23821	0.0977417	0.0777432
tgaag	-0.238468	0.185956	0.153826
cgctc	-0.240297	0.0218772	0.0176946
tctcg	-0.240336	0.0885674	0.0723355
ccc	-0.241686	0.343684	0.311674
cctac	-0.241737	0.0490473	0.0387261
cgctg	-0.241981	0.0236415	0.0190123
tcgc	-0.243492	0.124912	0.101769
ccctc	-0.246874	0.0518701	0.0422171
ggtg	-0.246921	0.220183	0.196044
agaca	-0.249061	0.099506	0.078787
gga	-0.251037	0.568807	0.51944
accca	-0.251705	0.0543402	0.0439455
ggtcc	-0.2526	0.0335215	0.0270724
acgct	-0.254435	0.0356387	0.0282874
ctgcg	-0.254997	0.0271701	0.0211342
gacag	-0.255046	0.0681016	0.053272
tggac	-0.2551	0.0723359	0.0585256
gagca	-0.25567	0.0606916	0.0509446
ttcgg	-0.258348	0.059633	0.0476248
gcctc	-0.258615	0.0476359	0.0370662
cagc	-0.259896	0.151729	0.123229
aagac	-0.260248	0.0963303	0.0779828
cctgg	-0.260801	0.0384615	0.031419
ccac	-0.261713	0.169725	0.147067
cccta	-0.261813	0.0543402	0.043723
accc	-0.263225	0.149259	0.123913
gcaag	-0.263718	0.0677488	0.0538709
cagac	-0.265333	0.0437544	0.0344651
gagaa	-0.265399	0.148553	0.123195
agag	-0.265631	0.282992	0.239698
tgcgc	-0.265754	0.0201129	0.0159833
caag	-0.266676	0.313691	0.263844
gcgtc	-0.268924	0.0211715	0.0164625
atcg	-0.26908	0.208186	0.173369
gttcg	-0.271178	0.0702188	0.0541789
cgttg	-0.271783	0.0783345	0.0614176
gggat	-0.27208	0.0681016	0.0560784
ccatc	-0.272473	0.084686	0.0674413
cgaa	-0.273087	0.194072	0.154956
aggtc	-0.275435	0.0462244	0.0362619
gtccc	-0.276789	0.0381087	0.0302553
ggta	-0.277078	0.240296	0.191851
tatcg	-0.27709	0.0786874	0.0604764
acg	-0.27769	0.39379	0.335375
ggagt	-0.278283	0.0649259	0.0505168
gctcc	-0.279409	0.0444601	0.0338832
aaggt	-0.279928	0.0892731	0.069974
cacg	-0.280518	0.0977417	0.0761517
cgat	-0.281955	0.227594	0.181994
cgtga	-0.282002	0.0494001	0.0387432
gacca	-0.282759	0.0659845	0.0513896
tgccc	-0.28296	0.0314044	0.0249846
accag	-0.28482	0.0635145	0.0493703
cggtt	-0.285925	0.0733945	0.059193
tcacc	-0.286782	0.0850388	0.0659525
aaagg	-0.287144	0.0984474	0.076049
gggt	-0.287148	0.214891	0.168218
tcga	-0.289401	0.259704	0.209118
cgtca	-0.290058	0.039873	0.0307345
atccc	-0.291113	0.0659845	0.0495072
gcaga	-0.291175	0.0575159	0.0459819
aggt	-0.292313	0.248059	0.191269
gtacg	-0.292575	0.0529287	0.0425936
ccca	-0.293319	0.169372	0.137586
ggtgc	-0.293528	0.0416373	0.0317955
atcgc	-0.29605	0.0363444	0.027774
ctcg	-0.297397	0.178193	0.140153
ctccc	-0.297488	0.0483416	0.0388801
tcgtg	-0.30083	0.0762174	0.0571223
tcggt	-0.301375	0.0666902	0.0506537
aggcc	-0.302962	0.0225829	0.0171127
aaacg	-0.304187	0.0769231	0.0577384
atcga	-0.304604	0.0913903	0.0690841
gcacc	-0.304662	0.0264644	0.0196454
gccag	-0.306993	0.0285815	0.0211513
caggg	-0.307558	0.0204658	0.0153501
agcca	-0.309529	0.0642202	0.0476761
cgcaa	-0.310841	0.0317572	0.0240776
tgagg	-0.311812	0.0860974	0.0644295
cacga	-0.313388	0.0335215	0.0248306
actcg	-0.314125	0.052223	0.0393935
cgtc	-0.315225	0.135498	0.105483
gccct	-0.316068	0.0331687	0.0245054
acaac	-0.31679	0.110797	0.0853926
agcgt	-0.316837	0.0338744	0.0249333
tcagg	-0.31935	0.0553987	0.0411048
cgc	-0.32036	0.253705	0.205661
caagc	-0.32038	0.0681016	0.0510644
tccg	-0.320635	0.1482	0.112174
aggaa	-0.321643	0.111503	0.0856664
cacgc	-0.322577	0.0179958	0.0135362
agcag	-0.322725	0.0688073	0.0521425
agg	-0.322917	0.494707	0.411442
gacc	-0.323273	0.153846	0.119481
agcc	-0.324208	0.154905	0.119019
tgggg	-0.325367	0.057163	0.0412075
cgtag	-0.3256	0.0437544	0.0321206
gccaa	-0.325802	0.0677488	0.0491478
gggtc	-0.326094	0.0381087	0.0277911
cccac	-0.32615	0.0342272	0.0263878
gacgt	-0.326599	0.0359915	0.0270381
tgtcg	-0.327404	0.0603387	0.0443391
agaga	-0.328699	0.141496	0.10894
cccaa	-0.331794	0.0695131	0.0520056
tcccc	-0.333284	0.0515173	0.0394278
cggta	-0.333298	0.0275229	0.019885
cga	-0.3334	0.450953	0.366948
cgtac	-0.33368	0.0317572	0.0238894
aacg	-0.334404	0.186662	0.140598
gctgg	-0.335295	0.0469301	0.0357314
acacc	-0.337946	0.0550459	0.040523
atggg	-0.339685	0.0776288	0.056763
acgc	-0.339943	0.0917431	0.0694606
tcgtc	-0.34	0.0737474	0.0537853
ccaga	-0.340368	0.0532816	0.0393593
ggggt	-0.341938	0.0416373	0.0298104
aggat	-0.34219	0.115032	0.0841262
cagag	-0.342891	0.0733945	0.0536313
gtggg	-0.343714	0.0561044	0.0407968
aggc	-0.344138	0.140438	0.106441
gtcgt	-0.344497	0.0568102	0.0407112
acgtg	-0.344945	0.0469301	0.0347389
acgtc	-0.345215	0.0370501	0.0267643
cgtg	-0.345782	0.159845	0.117873
acacg	-0.349329	0.0359915	0.025652
tggcc	-0.350421	0.0451658	0.0324971
tgggc	-0.350983	0.0381087	0.0274488
gaag	-0.351598	0.336627	0.267968
tgcga	-0.353658	0.0479887	0.0339003
ggg	-0.354094	0.365561	0.282737
acagc	-0.355338	0.0444601	0.0314874
acga	-0.355397	0.177488	0.130861
accac	-0.356311	0.0585745	0.046444
caacc	-0.358563	0.0656316	0.0470258
gatgg	-0.358929	0.0991531	0.0732767
taccg	-0.359576	0.0363444	0.0258916
gggtg	-0.359706	0.0402258	0.0286125
cgaac	-0.359709	0.0335215	0.0232562
catcg	-0.361725	0.0529287	0.0368437
caggc	-0.363649	0.0211715	0.015025
ctcgc	-0.365424	0.0335215	0.0236498
agggc	-0.369012	0.0208186	0.0144945
cacc	-0.369402	0.177488	0.13709
ccgta	-0.369884	0.0356387	0.024591
acaag	-0.369911	0.12597	0.0923061
acgat	-0.370183	0.0712773	0.0500548
agggt	-0.372882	0.0779817	0.0547094
tagcg	-0.373787	0.0303458	0.0212882
ccgtt	-0.373896	0.0695131	0.0483948
tcgga	-0.375457	0.0483416	0.0342426
gtgga	-0.375968	0.10868	0.0807721
tgacg	-0.376595	0.0511644	0.0351496
agacc	-0.379719	0.054693	0.0379389
ccgat	-0.380388	0.0490473	0.0340886
gagac	-0.380482	0.0765702	0.053426
ggcaa	-0.382053	0.0557516	0.0378363
ctcga	-0.382114	0.0673959	0.0474023
aagag	-0.382945	0.139026	0.0976282
tcgac	-0.386119	0.0405787	0.03082
aagg	-0.389315	0.250882	0.185964
acggt	-0.391004	0.0419901	0.0281847
ccgt	-0.393062	0.14573	0.101633
gcgct	-0.394542	0.01729	0.0116024
cagg	-0.395838	0.117855	0.0821411
gccac	-0.396399	0.0359915	0.0247279
gcgtg	-0.397416	0.0264644	0.0180026
aacga	-0.401361	0.0741002	0.0500548
tccga	-0.402226	0.0539873	0.0366041
ccgaa	-0.405406	0.0405787	0.0267472
ggctg	-0.405543	0.0501059	0.0358854
tccgc	-0.406109	0.0264644	0.017609
cgcta	-0.407133	0.0331687	0.0222466
agaag	-0.411692	0.13585	0.0996646
gagag	-0.412158	0.0808045	0.0587309
gtccg	-0.412562	0.0215243	0.0144089
aagcc	-0.413354	0.0681016	0.0472996
cggt	-0.416192	0.147142	0.104011
agga	-0.416373	0.266055	0.196061
cccca	-0.417394	0.0388144	0.027021
tcgg	-0.418809	0.149259	0.104234
aggca	-0.421004	0.0553987	0.0363303
cgatc	-0.422622	0.0539873	0.0362619
ggac	-0.424174	0.156316	0.106304
ggga	-0.424455	0.188426	0.131032
gaagc	-0.426885	0.092096	0.0612807
cgatg	-0.426929	0.0592802	0.0389486
cctcc	-0.427031	0.0532816	0.0392737
cacgg	-0.427141	0.0197601	0.0131084
ccgct	-0.427311	0.0243472	0.0157095
aagga	-0.428838	0.112562	0.0773667
cctcg	-0.43153	0.0324629	0.0212882
cacca	-0.432516	0.0804517	0.057978
ggcc	-0.43517	0.0864502	0.0582175
cgagt	-0.438503	0.0557516	0.0369122
gctcg	-0.439595	0.0331687	0.021853
aaggc	-0.439932	0.0578687	0.0374598
ccgtc	-0.440128	0.0264644	0.017455
cgata	-0.440909	0.0677488	0.0439284
ggagc	-0.446984	0.0356387	0.0235642
caggt	-0.448389	0.0426958	0.0277397
gcg	-0.448633	0.275229	0.194007
acgac	-0.448651	0.0331687	0.0206037
cgcac	-0.450098	0.0162315	0.0102505
ggatg	-0.450856	0.0949188	0.062239
aggtg	-0.450982	0.0603387	0.0397871
gatcg	-0.453733	0.0564573	0.0367924
ggcca	-0.455145	0.0338744	0.0214251
gcgat	-0.455711	0.0419901	0.0266959
gtcg	-0.45582	0.14326	0.0933842
cagga	-0.456245	0.049753	0.0309227
ggcgt	-0.456457	0.0243472	0.0153501
atccg	-0.458263	0.0504587	0.0322233
ccg	-0.461416	0.320395	0.224074
aacgc	-0.462383	0.0377558	0.0237867
acggg	-0.462539	0.0151729	0.00939489
cggaa	-0.463557	0.0458716	0.0284927
ctacg	-0.464947	0.0356387	0.0231022
gcagc	-0.46535	0.0395201	0.0249846
aggg	-0.465831	0.167255	0.108546
acccc	-0.466398	0.0310515	0.0191834
cgtcc	-0.467076	0.0271701	0.0169245
cccc	-0.470997	0.0906845	0.0648744
gggc	-0.474833	0.0793931	0.0508591
gaaga	-0.475892	0.156669	0.106167
acagg	-0.477069	0.0338744	0.0205524
ccaag	-0.480001	0.0811574	0.0509788
gggac	-0.480018	0.0321101	0.019731
gtcgc	-0.480542	0.0239944	0.0148367
tacgg	-0.480814	0.0321101	0.0228113
cgtgc	-0.481454	0.0299929	0.0180026
ggacc	-0.482216	0.0321101	0.0194743
gcagg	-0.485319	0.0215243	0.0133993
cgcct	-0.487721	0.0261115	0.0160175
tgccg	-0.488898	0.0247001	0.0150934
aaccg	-0.490016	0.0603387	0.035817
gggaa	-0.491295	0.0892731	0.0544014
atcgg	-0.492105	0.0465773	0.0292799
ccggt	-0.493686	0.0328158	0.0205866
gaggt	-0.493998	0.0719831	0.044784
gaacg	-0.495904	0.037403	0.0231022
ccgca	-0.497536	0.0239944	0.0145972
ccagc	-0.498241	0.0314044	0.0191834
tgcgg	-0.50123	0.0321101	0.018824
gcgac	-0.503471	0.0162315	0.00961736
cgac	-0.504417	0.106563	0.0677493
gggg	-0.506515	0.0973888	0.0600315
ccgtg	-0.507773	0.0335215	0.0199877
tggag	-0.509993	0.11856	0.075142
gcgaa	-0.510863	0.037403	0.0226402
accga	-0.511103	0.0483416	0.0282018
ggtaa	-0.511206	0.106916	0.0650284
caccc	-0.516945	0.0359915	0.0210487
cccag	-0.520105	0.0345801	0.0198508
gcgca	-0.520758	0.0204658	0.0117907
cgg	-0.520986	0.310868	0.209272
aggac	-0.521926	0.049753	0.0301526
ccagg	-0.523169	0.0232886	0.0132624
gggga	-0.524816	0.0458716	0.026405
gcgc	-0.524883	0.049753	0.0289205
cgggt	-0.524932	0.0285815	0.0158122
cagcc	-0.526028	0.0324629	0.0184989
gggta	-0.527848	0.0564573	0.0332158
gtcga	-0.528951	0.0532816	0.0319324
accg	-0.529352	0.135498	0.0812171
ggaga	-0.529561	0.0906845	0.0546752
ccga	-0.537647	0.136556	0.0811657
ggaca	-0.538128	0.0666902	0.0399925
cgaca	-0.538194	0.0412844	0.0240776
accgt	-0.53914	0.0575159	0.0331816
cggca	-0.540207	0.0183486	0.0100794
gcga	-0.540389	0.114326	0.0677151
gggca	-0.540532	0.0331687	0.0184818
agcg	-0.543952	0.0984474	0.0572421
agcga	-0.544449	0.0359915	0.0201588
agacg	-0.544599	0.0363444	0.0212369
cgcgt	-0.545562	0.0141143	0.0079232
caacg	-0.546945	0.0444601	0.0252413
ccacg	-0.548108	0.0225829	0.0126121
gccc	-0.550651	0.0853917	0.0500548
gacg	-0.551948	0.118913	0.0694606
cggat	-0.552818	0.0592802	0.033541
gaccc	-0.557094	0.0356387	0.0199363
gagcc	-0.557298	0.0388144	0.0223492
ctccg	-0.557513	0.0384615	0.0219899
acgg	-0.558173	0.108327	0.0650969
aggta	-0.559094	0.0663373	0.0379047
agcgc	-0.559546	0.01235	0.00679376
agggg	-0.561908	0.0306987	0.0165822
gggcc	-0.568794	0.0134086	0.00754672
tccgg	-0.570143	0.0391673	0.0214594
ccgc	-0.572744	0.0688073	0.0391026
acgag	-0.578552	0.0479887	0.0266616
cccgt	-0.58332	0.0271701	0.0143062
ctcgg	-0.584506	0.0419901	0.0226402
ggaag	-0.58697	0.100212	0.0532891
tcgag	-0.588018	0.0762174	0.0414813
gacga	-0.58923	0.0494001	0.0265419
agagg	-0.590274	0.0737474	0.0409508
tcccg	-0.59132	0.0324629	0.0171812
aagcg	-0.593955	0.0391673	0.0205353
gtcgg	-0.596571	0.0310515	0.0160517
aacgg	-0.605327	0.0465773	0.0237354
aggga	-0.60545	0.0695131	0.0375111
acccg	-0.606122	0.0264644	0.0131768
cgag	-0.609594	0.158786	0.0891745
ggag	-0.611137	0.215243	0.129441
gagg	-0.612879	0.203246	0.12239
cgcca	-0.614828	0.0282287	0.0139127
aaggg	-0.618087	0.0673959	0.0356116
accgc	-0.622296	0.0225829	0.01138
acgcc	-0.625616	0.0215243	0.0105757
accgg	-0.625887	0.0324629	0.0156582
cgga	-0.629724	0.142555	0.0760832
cggtc	-0.631075	0.0317572	0.0151105
ccgg	-0.637818	0.092096	0.0459477
gccgt	-0.638365	0.0303458	0.0143747
cgtgg	-0.642338	0.0426958	0.0212369
cgaga	-0.643303	0.0649259	0.0320864
tcggc	-0.645148	0.0282287	0.0142549
gcccc	-0.645689	0.0187015	0.00874461
gaggc	-0.647108	0.0441073	0.0222979
agccc	-0.647909	0.0328158	0.0159491
caccg	-0.648807	0.0296401	0.0146998
cgcc	-0.649292	0.0744531	0.0370833
ggtgg	-0.652351	0.0702188	0.040523
cggct	-0.656843	0.0342272	0.017301
gaagg	-0.657739	0.0751588	0.0366213
gccca	-0.659762	0.0317572	0.015641
gggag	-0.661675	0.0441073	0.0206722
ccacc	-0.662368	0.0458716	0.0265932
tcgcc	-0.665786	0.0377558	0.0172668
acggc	-0.667342	0.0197601	0.0100281
gacgc	-0.669697	0.0243472	0.0111746
gagcg	-0.670664	0.0204658	0.00960025
tggcg	-0.671181	0.0402258	0.01867
gcgcc	-0.674754	0.00917431	0.00424396
cagcg	-0.682151	0.0204658	0.0091382
cggg	-0.68756	0.0758645	0.03491
cggtg	-0.687633	0.0402258	0.0192347
cggga	-0.688484	0.0236415	0.0110035
ggggc	-0.688705	0.0176429	0.00773496
cccg	-0.691607	0.0850388	0.0381785
cgaag	-0.693817	0.054693	0.0249161
ggtcg	-0.693824	0.0370501	0.0164453
ggccc	-0.694653	0.0162315	0.00735848
tcggg	-0.696796	0.034933	0.0153501
ccgga	-0.699912	0.0352858	0.0155041
tcgcg	-0.706704	0.0201129	0.00847081
cgagc	-0.709054	0.0331687	0.0151105
cggc	-0.714085	0.0783345	0.0352009
caagg	-0.718177	0.0808045	0.0356972
gccg	-0.72025	0.0786874	0.0341057
cgcgc	-0.723538	0.0067043	0.00277226
aggag	-0.725052	0.0808045	0.0390513
acgga	-0.72564	0.0469301	0.0215621
gagga	-0.727048	0.104093	0.0505339
ccggg	-0.731466	0.0169372	0.00674242
gaggg	-0.732988	0.049753	0.0208262
ggggg	-0.739692	0.0232886	0.00956602
cccga	-0.744429	0.0321101	0.0128174
cccgc	-0.74591	0.0151729	0.00590389
cgtcg	-0.746157	0.0303458	0.0122698
ccgag	-0.748802	0.0384615	0.015641
acgcg	-0.750723	0.01482	0.00605791
ccgcc	-0.751052	0.0162315	0.00650284
cgcga	-0.755384	0.0162315	0.00616059
cccgg	-0.755716	0.01729	0.00662263
gcgcg	-0.756053	0.00635145	0.00237867
cgcg	-0.758258	0.0486944	0.0192689
ccggc	-0.759593	0.0179958	0.00675953
gcgag	-0.760637	0.034933	0.013656
ccccc	-0.765779	0.0247001	0.0116538
gcggt	-0.766184	0.0370501	0.0146656
ggcg	-0.770105	0.0864502	0.0355089
gccgc	-0.774147	0.0144672	0.00549319
gccga	-0.775838	0.0268172	0.0100623
cggac	-0.778471	0.0218772	0.00811144
agccg	-0.780167	0.0282287	0.0105243
cgacc	-0.783524	0.0314044	0.0120474
cgacg	-0.787647	0.0229358	0.00816278
ggacg	-0.7937	0.0275229	0.00987405
gaccg	-0.797254	0.0314044	0.0113457
ggcgc	-0.801021	0.0130558	0.00444931
gcgg	-0.802406	0.0924488	0.0349784
cgagg	-0.802609	0.0363444	0.0126463
ccgac	-0.803844	0.0335215	0.0115511
gacgg	-0.80394	0.0285815	0.00963447
ggcga	-0.805235	0.0328158	0.011534
gccgg	-0.807005	0.01729	0.00581833
ggccg	-0.811308	0.0169372	0.00559587
cgggg	-0.834892	0.0183486	0.00581833
aggcg	-0.835344	0.0289344	0.00965158
gcgga	-0.844863	0.034933	0.0107981
cgccc	-0.845581	0.0134086	0.00410706
ccccg	-0.853489	0.0190543	0.00561298
agcgg	-0.857385	0.0289344	0.00848792
gcggc	-0.859631	0.0197601	0.00568143
cggcc	-0.860727	0.0169372	0.00477445
gcggg	-0.863742	0.0183486	0.0052365
cgggc	-0.864168	0.0137615	0.00391882
cgccg	-0.868868	0.0158786	0.0044322
cggag	-0.879965	0.0402258	0.0119276
ccgcg	-0.885156	0.0134086	0.0033541
cggcg	-0.887592	0.0179958	0.00465466
gggcg	-0.889808	0.0155258	0.00386748
gcccg	-0.891145	0.0144672	0.003491
ggagg	-0.909879	0.0642202	0.0196283
cgcgg	-0.932343	0.0176429	0.00347389
ggcgg	-0.945299	0.0285815	0.0056472

## Sheet: RI3-FeatureSet3
x(k)	α(x(k))	SFalse(x(k))	STrue(x(k))
tcttg	0.343538	0.224065	0.32249
tctct	0.306761	0.251588	0.353755
ctttg	0.305848	0.224418	0.305531
ctctt	0.305362	0.233239	0.327829
ttctg	0.30402	0.221242	0.30257
cattt	0.302668	0.255116	0.350537
tttct	0.302391	0.426958	0.573551
agg	-0.322917	0.494707	0.411442
cga	-0.3334	0.450953	0.366948
gaag	-0.351598	0.336627	0.267968
ggg	-0.354094	0.365561	0.282737
ccg	-0.461416	0.320395	0.224074
cgg	-0.520986	0.310868	0.209272

## Sheet: RI4
x(k)	α(x(k))	SFalse(x(k))	STrue(x(k))
aa	-0.020052	0.979469	0.995465
ac	-0.0273371	0.96885	0.980201
ag	-0.0678043	1	0.999966
at	0.0159328	0.989735	0.999846
ca	-0.00574487	0.978761	0.993223
cc	-0.0952207	0.846726	0.859008
cg	-0.232122	0.750796	0.718102
ct	0.0731651	0.987257	0.998032
ga	-0.0601044	0.96708	0.983846
gc	-0.0134036	0.884248	0.912434
gg	-0.156256	0.830442	0.839654
gt	0.0130531	0.997876	0.999983
ta	0.0100269	0.989381	0.999778
tc	0.0457072	0.982301	0.997673
tg	0.0477477	0.991504	0.998922
tt	0.0684562	0.988673	0.99988
aaa	0.00118297	0.821593	0.849031
aac	-0.0332761	0.775575	0.792251
aag	-0.111301	0.772743	0.774061
aat	0.0386324	0.893097	0.937898
aca	-0.026428	0.760354	0.777004
acc	-0.135409	0.547257	0.530238
acg	-0.276539	0.394336	0.335375
act	0.0895629	0.790088	0.849921
aga	-0.108761	0.714336	0.701177
agc	-0.0840637	0.543717	0.53835
agg	-0.322621	0.494867	0.411442
agt	0.0447684	0.75823	0.800072
ata	0.0232964	0.819115	0.864399
atc	0.015479	0.820177	0.844976
atg	0.0315229	0.832566	0.871244
att	0.0531775	0.92531	0.976932
caa	-0.0569103	0.774867	0.788949
cac	0.00341732	0.530619	0.563642
cag	0.0418309	0.752566	0.823362
cat	0.0668565	0.801416	0.856185
cca	-0.111316	0.60177	0.592477
ccc	-0.24256	0.343717	0.311674
ccg	-0.45669	0.318938	0.224074
cct	0.0339682	0.626903	0.66779
cga	-0.330104	0.449204	0.366948
cgc	-0.313836	0.252035	0.205661
cgg	-0.516123	0.308673	0.209272
cgt	-0.132725	0.479292	0.457115
cta	0.0185045	0.749027	0.775549
ctc	0.097296	0.673274	0.764135
ctg	0.132805	0.677168	0.75344
ctt	0.148623	0.893097	0.962369
gaa	-0.0314153	0.751504	0.786399
gac	-0.100128	0.526726	0.511038
gag	-0.230834	0.60177	0.558286
gat	0.0155885	0.796814	0.839979
gca	0.0513336	0.597876	0.654425
gcc	-0.2278	0.358938	0.313163
gcg	-0.447878	0.275044	0.194007
gct	0.0853972	0.646372	0.697738
gga	-0.248408	0.566726	0.51944
ggc	-0.212445	0.36708	0.329335
ggg	-0.351309	0.364602	0.282737
ggt	-0.10011	0.643894	0.633565
gta	0.0490736	0.852035	0.910826
gtc	0.00487552	0.616283	0.640855
gtg	0.00869197	0.692035	0.726316
gtt	0.0506491	0.917168	0.955935
taa	0.0307518	0.881062	0.943562
tac	0.0287573	0.737699	0.780444
tag	0.0424127	0.744425	0.784653
tat	0.0439312	0.88	0.946061
tca	0.0708928	0.836814	0.89669
tcc	-0.00480186	0.64531	0.678657
tcg	-0.185705	0.51646	0.477206
tct	0.14412	0.880708	0.958536
tga	0.0807689	0.848496	0.914915
tgc	0.142592	0.67823	0.760268
tgg	-0.0346724	0.703009	0.733247
tgt	0.116185	0.873628	0.951862
tta	0.039117	0.905133	0.965826
ttc	0.116599	0.889204	0.959409
ttg	0.105339	0.917168	0.972517
ttt	0.112181	0.92354	0.992248
aaaa	0.0341867	0.459115	0.502327
aaac	0.0111169	0.446726	0.474742
aaag	-0.085131	0.421593	0.414008
aaat	0.054001	0.582301	0.629407
aaca	-0.0453154	0.456637	0.455113
aacc	-0.121268	0.28885	0.273564
aacg	-0.32386	0.184425	0.140598
aact	0.068322	0.466903	0.516736
aaga	-0.174891	0.436106	0.404032
aagc	-0.131701	0.292743	0.276764
aagg	-0.38093	0.24885	0.185964
aagt	0.0558072	0.438584	0.476607
aata	-0.0232001	0.489912	0.496064
aatc	0.0274824	0.465133	0.490057
aatg	0.0876766	0.44885	0.504723
aatt	0.0894946	0.610265	0.673575
acaa	-0.143017	0.420531	0.396023
acac	0.00696906	0.225487	0.238346
acag	-0.0373937	0.330619	0.324423
acat	0.0624611	0.435044	0.471353
acca	-0.139854	0.283186	0.268824
accc	-0.26432	0.149735	0.123913
accg	-0.521922	0.134513	0.0812171
acct	-0.0202833	0.272566	0.277791
acga	-0.354103	0.178053	0.130861
acgc	-0.345606	0.0923894	0.0694606
acgg	-0.546359	0.106195	0.0650969
acgt	-0.172734	0.185487	0.163478
acta	0.0127398	0.356814	0.375009
actc	0.0482182	0.304425	0.336043
actg	0.20472	0.268319	0.334195
actt	0.18044	0.498407	0.588747
agaa	-0.0935804	0.406372	0.403672
agac	-0.144284	0.224425	0.204668
agag	-0.27015	0.284602	0.239698
agat	-0.0683705	0.43292	0.424464
agca	-0.125064	0.247434	0.231484
agcc	-0.32221	0.154336	0.119019
agcg	-0.547271	0.099115	0.0572421
agct	0.0487178	0.330265	0.354045
agga	-0.419107	0.266903	0.196061
aggc	-0.341745	0.139823	0.106441
aggg	-0.466712	0.167434	0.108546
aggt	-0.285386	0.246372	0.191269
agta	0.0498905	0.321416	0.345575
agtc	0.0693879	0.243894	0.270279
agtg	0.0123798	0.278584	0.292542
agtt	0.0841868	0.508673	0.564943
ataa	-0.0452004	0.504071	0.505835
atac	0.0222791	0.329912	0.352471
atag	0.038022	0.345841	0.368848
atat	0.0727683	0.56177	0.618198
atca	0.0103926	0.458407	0.475033
atcc	-0.101021	0.285664	0.269971
atcg	-0.261376	0.20708	0.173369
atct	0.145808	0.539823	0.624478
atga	0.0172758	0.467611	0.496098
atgc	0.131445	0.299469	0.345712
atgg	-0.125671	0.343363	0.321942
atgt	0.111987	0.546195	0.618352
atta	0.00338843	0.532035	0.556917
attc	0.0591693	0.503009	0.540027
attg	0.0850902	0.530619	0.583134
attt	0.11248	0.719292	0.825039
caaa	-0.0389642	0.469381	0.465826
caac	-0.154575	0.276106	0.254398
caag	-0.2677	0.313982	0.263844
caat	0.0181045	0.430088	0.452632
caca	0.0413956	0.270088	0.284876
cacc	-0.369064	0.177345	0.13709
cacg	-0.290895	0.099115	0.0761517
cact	0.183532	0.269735	0.330858
caga	-0.179637	0.263717	0.232939
cagc	-0.253995	0.150796	0.123229
cagg	-0.402861	0.118938	0.0821411
cagt	0.0806003	0.24177	0.266685
cata	0.0676998	0.376637	0.411732
catc	-0.0481542	0.333805	0.333288
catg	0.046818	0.356106	0.369841
catt	0.169982	0.496991	0.592494
ccaa	-0.165691	0.305841	0.276217
ccac	-0.266689	0.170619	0.147067
ccag	-0.240144	0.183009	0.15203
ccat	0.00199715	0.302655	0.319649
ccca	-0.303158	0.171327	0.137586
cccc	-0.466171	0.0899115	0.0648744
cccg	-0.687025	0.0842478	0.0381785
ccct	-0.0501964	0.186903	0.191166
ccga	-0.530871	0.135221	0.0811657
ccgc	-0.55385	0.0669027	0.0391026
ccgg	-0.63159	0.0913274	0.0459477
ccgt	-0.398207	0.146549	0.101633
ccta	-0.0939143	0.227257	0.215775
cctc	-0.0700913	0.227611	0.228472
cctg	0.041163	0.175575	0.192039
cctt	0.157156	0.364602	0.429376
cgaa	-0.278694	0.195398	0.154956
cgac	-0.501332	0.106195	0.0677493
cgag	-0.608367	0.15823	0.0891745
cgat	-0.274108	0.226549	0.181994
cgca	-0.211319	0.0980531	0.0843829
cgcc	-0.643665	0.0739823	0.0370833
cgcg	-0.755355	0.0484956	0.0192689
cgct	-0.169255	0.110442	0.097902
cgga	-0.62126	0.140531	0.0760832
cggc	-0.709521	0.0775221	0.0352009
cggg	-0.686874	0.0757522	0.03491
cggt	-0.415222	0.146903	0.104011
cgta	-0.174088	0.166372	0.14142
cgtc	-0.31877	0.135929	0.105483
cgtg	-0.340635	0.158938	0.117873
cgtt	-0.0318501	0.265841	0.268567
ctaa	0.0867973	0.399292	0.447481
ctac	-0.0448968	0.24708	0.24567
ctag	0.0537854	0.244956	0.263947
ctat	0.00565028	0.433274	0.45051
ctca	0.128837	0.345133	0.4009
ctcc	-0.130725	0.221239	0.21728
ctcg	-0.296886	0.178053	0.140153
ctct	0.23994	0.425841	0.548994
ctga	0.172202	0.340885	0.4156
ctgc	0.19276	0.196814	0.246098
ctgg	0.00694533	0.19646	0.20845
ctgt	0.222127	0.374867	0.457595
ctta	0.162055	0.47469	0.554419
cttc	0.17463	0.40177	0.503833
cttg	0.248492	0.417699	0.536707
cttt	0.240393	0.63646	0.782035
gaaa	0.0156098	0.446018	0.476402
gaac	-0.0701188	0.266903	0.262937
gaag	-0.357348	0.338053	0.267968
gaat	0.0992351	0.410973	0.466493
gaca	-0.137818	0.259823	0.240793
gacc	-0.321285	0.153274	0.119481
gacg	-0.556833	0.12	0.0694606
gact	0.138009	0.250619	0.287049
gaga	-0.215442	0.305133	0.277415
gagc	-0.233789	0.173805	0.149428
gagg	-0.614709	0.203894	0.12239
gagt	-0.0428745	0.311504	0.316894
gata	-0.0119855	0.379469	0.388938
gatc	0.0109313	0.304425	0.319341
gatg	-0.0973854	0.362832	0.351581
gatt	0.0854563	0.529912	0.590235
gcaa	-0.0788837	0.260885	0.254826
gcac	-0.030318	0.11646	0.113509
gcag	0.170808	0.280708	0.35218
gcat	0.0833393	0.270088	0.301766
gcca	-0.191863	0.15823	0.136491
gccc	-0.550095	0.0853097	0.0500548
gccg	-0.720774	0.0789381	0.0341057
gcct	-0.0450288	0.171327	0.168697
gcga	-0.538766	0.114336	0.0677151
gcgc	-0.536626	0.0506195	0.0289205
gcgg	-0.803449	0.0927434	0.0349784
gcgt	-0.152807	0.108319	0.0953864
gcta	0.0181655	0.258053	0.266753
gctc	0.0955459	0.193274	0.218581
gctg	-0.0548524	0.215221	0.214063
gctt	0.224119	0.374159	0.46497
ggaa	-0.209758	0.299115	0.2628
ggac	-0.421659	0.155752	0.106304
ggag	-0.612797	0.215221	0.129441
ggat	-0.146618	0.305841	0.286382
ggca	-0.196302	0.157522	0.135499
ggcc	-0.442139	0.0874336	0.0582175
ggcg	-0.769848	0.0863717	0.0355089
ggct	-0.0219972	0.183363	0.187248
ggga	-0.419801	0.187257	0.131032
gggc	-0.467661	0.0785841	0.0508591
gggg	-0.503285	0.0969912	0.0600315
gggt	-0.286003	0.214513	0.168218
ggta	-0.281409	0.241416	0.191851
ggtc	-0.186064	0.180885	0.157044
ggtg	-0.24997	0.221239	0.196044
ggtt	0.0160941	0.418761	0.443391
gtaa	0.0745381	0.537345	0.597063
gtac	0.0151618	0.253097	0.271699
gtag	0.00577593	0.314336	0.319153
gtat	0.0767613	0.483894	0.528065
gtca	0.0201375	0.279292	0.29078
gtcc	-0.105825	0.164602	0.155606
gtcg	-0.454687	0.143009	0.0933842
gtct	0.129527	0.370265	0.42722
gtga	0.0213873	0.390796	0.4137
gtgc	0.0455302	0.186549	0.19654
gtgg	-0.236662	0.24708	0.221216
gtgt	0.114566	0.384779	0.439951
gtta	-0.015283	0.492743	0.512424
gttc	0.122789	0.382301	0.43504
gttg	0.0171162	0.453805	0.470857
gttt	0.122462	0.717876	0.810066
taaa	0.0412903	0.550442	0.604952
taac	0.00550372	0.413805	0.439027
taag	0.0205637	0.437168	0.463276
taat	0.0517446	0.582301	0.630827
taca	-0.014305	0.428319	0.44156
tacc	0.00116178	0.230442	0.235386
tacg	-0.191688	0.16531	0.149018
tact	0.134093	0.443186	0.507701
taga	0.0396835	0.355044	0.373383
tagc	0.0987731	0.225487	0.251882
tagg	-0.118127	0.225487	0.205438
tagt	0.130771	0.384425	0.444589
tata	0.0587416	0.527788	0.579591
tatc	0.0852333	0.448142	0.492915
tatg	0.0921739	0.515398	0.580943
tatt	0.0262304	0.64177	0.70999
tcaa	0.0211552	0.486726	0.510233
tcac	0.102423	0.307965	0.343761
tcag	0.0777162	0.377345	0.418218
tcat	0.136285	0.520708	0.596276
tcca	-0.0422218	0.339823	0.345712
tccc	-0.13319	0.207788	0.195924
tccg	-0.316676	0.147611	0.112174
tcct	0.137635	0.362832	0.423078
tcga	-0.289418	0.259469	0.209118
tcgc	-0.226493	0.122478	0.101769
tcgg	-0.418132	0.149381	0.104234
tcgt	-0.0717067	0.267257	0.264135
tcta	0.0764971	0.475044	0.518071
tctc	0.194588	0.435398	0.547214
tctg	0.249204	0.43115	0.540626
tctt	0.221285	0.667611	0.811281
tgaa	0.0903573	0.521416	0.584434
tgac	0.112006	0.289204	0.330584
tgag	-0.0189937	0.370265	0.382555
tgat	0.163258	0.565664	0.663273
tgca	0.215935	0.397876	0.489989
tgcc	0.00273345	0.170619	0.17479
tgcg	-0.186498	0.133805	0.113663
tgct	0.22958	0.384425	0.475015
tgga	-0.121126	0.376991	0.35858
tggc	-0.0145855	0.214159	0.217434
tggg	-0.226092	0.23823	0.200476
tggt	0.0387892	0.444956	0.485488
tgta	0.10031	0.48531	0.542765
tgtc	0.146086	0.349735	0.41009
tgtg	0.199326	0.425841	0.521682
tgtt	0.139644	0.710088	0.806985
ttaa	0.0381852	0.584779	0.63632
ttac	0.0987038	0.450973	0.513896
ttag	0.075123	0.462655	0.505647
ttat	0.0477056	0.660531	0.741033
ttca	0.142229	0.567788	0.657728
ttcc	0.114767	0.39292	0.44553
ttcg	-0.0845801	0.285664	0.275549
ttct	0.213075	0.67469	0.809347
ttga	0.168993	0.572389	0.672668
ttgc	0.215656	0.425133	0.513006
ttgg	0.0410798	0.473982	0.506914
ttgt	0.152692	0.679646	0.787391
ttta	0.0635529	0.684956	0.768037
tttc	0.206156	0.677168	0.808936
tttg	0.16727	0.736283	0.835786
tttt	0.156996	0.740885	0.874564
aaaaa	0.01883	0.20708	0.216801
aaaac	0.0161785	0.200708	0.212352
aaaag	-0.110266	0.189381	0.180368
aaaat	0.0954271	0.261947	0.301612
aaaca	-0.0528366	0.219115	0.21444
aaacc	-0.0993565	0.133097	0.125762
aaacg	-0.306849	0.0771681	0.0577384
aaact	0.171309	0.202478	0.248871
aaaga	-0.190599	0.20177	0.175662
aaagc	-0.113099	0.109381	0.103806
aaagg	-0.282606	0.0984071	0.076049
aaagt	0.12522	0.171681	0.196283
aaata	-0.055991	0.229381	0.224947
aaatc	0.0245265	0.19646	0.207424
aaatg	0.140604	0.19292	0.231244
aaatt	0.116983	0.295221	0.340116
aacaa	-0.156032	0.210973	0.187162
aacac	-0.00820151	0.0966372	0.100674
aacag	-0.00846432	0.125664	0.12607
aacat	0.0123591	0.2	0.209563
aacca	-0.0884914	0.124956	0.120747
aaccc	-0.130668	0.0584071	0.0553426
aaccg	-0.473154	0.059115	0.035817
aacct	-0.0807442	0.123894	0.116572
aacga	-0.390624	0.0732743	0.0500548
aacgc	-0.464688	0.0378761	0.0237867
aacgg	-0.588113	0.0453097	0.0237354
aacgt	-0.124375	0.0669027	0.059963
aacta	-0.00563102	0.158938	0.165514
aactc	-0.0434662	0.136991	0.135653
aactg	0.127332	0.115398	0.134284
aactt	0.130187	0.241416	0.28029
aagaa	-0.202327	0.216283	0.192347
aagac	-0.255201	0.0959292	0.0779828
aagag	-0.383496	0.139115	0.0976282
aagat	-0.109169	0.201062	0.186426
aagca	-0.170492	0.116106	0.102334
aagcc	-0.419702	0.0686726	0.0472996
aagcg	-0.612161	0.040354	0.0205353
aagct	0.0369774	0.145133	0.156085
aagga	-0.426969	0.112566	0.0773667
aaggc	-0.432844	0.0573451	0.0374598
aaggg	-0.611007	0.0665487	0.0356116
aaggt	-0.257181	0.0870796	0.069974
aagta	0.0246285	0.145133	0.153741
aagtc	0.0417125	0.101239	0.109111
aagtg	-0.0438762	0.113982	0.116384
aagtt	0.128674	0.237522	0.275412
aataa	-0.0677802	0.216283	0.202615
aatac	-0.0313279	0.114336	0.118745
aatag	0.0182132	0.123894	0.129937
aatat	-0.0278748	0.273628	0.273
aatca	-0.0174639	0.20531	0.205096
aatcc	-0.134182	0.115398	0.103618
aatcg	-0.2207	0.0768142	0.0663119
aatct	0.175398	0.239292	0.289274
aatga	0.084759	0.179115	0.203984
aatgc	0.19473	0.101593	0.125762
aatgg	-0.0768341	0.12885	0.125727
aatgt	0.130245	0.225487	0.261312
aatta	-0.0128009	0.235752	0.237251
aattc	0.113026	0.185133	0.210196
aattg	0.0878065	0.217345	0.244199
aattt	0.168841	0.345133	0.419998
acaaa	-0.0846615	0.195752	0.185382
acaac	-0.311717	0.110088	0.0853926
acaag	-0.373394	0.126372	0.0923061
acaat	-0.0975949	0.178407	0.166558
acaca	-0.0299049	0.107257	0.105894
acacc	-0.340544	0.0552212	0.040523
acacg	-0.348004	0.0361062	0.025652
acact	0.275593	0.0831858	0.116076
acaga	-0.202649	0.0955752	0.0798823
acagc	-0.357901	0.0446018	0.0314874
acagg	-0.494749	0.0346903	0.0205524
acagt	-0.0387732	0.0838938	0.0822267
acata	0.048909	0.150442	0.160945
acatc	-0.014255	0.100531	0.102865
acatg	-0.0200949	0.141239	0.140153
acatt	0.149882	0.207788	0.244627
accaa	-0.163784	0.129912	0.113834
accac	-0.378332	0.060177	0.046444
accag	-0.282654	0.0633628	0.0493703
accat	-0.0150509	0.112212	0.116521
accca	-0.26012	0.0548673	0.0439455
acccc	-0.468692	0.0311504	0.0191834
acccg	-0.582463	0.0254867	0.0131768
accct	-0.150657	0.0640708	0.0594839
accga	-0.497556	0.0474336	0.0282018
accgc	-0.624091	0.0226549	0.01138
accgg	-0.605117	0.0315044	0.0156582
accgt	-0.537094	0.0573451	0.0331816
accta	-0.179527	0.080708	0.0692895
acctc	-0.0970703	0.0640708	0.0619652
acctg	-0.0394582	0.060531	0.0601342
acctt	0.0738552	0.131327	0.141437
acgaa	-0.239817	0.0640708	0.05115
acgac	-0.434055	0.0325664	0.0206037
acgag	-0.580502	0.0481416	0.0266616
acgat	-0.354809	0.0707965	0.0500548
acgca	-0.177262	0.0325664	0.0281847
acgcc	-0.636934	0.0219469	0.0105757
acgcg	-0.752002	0.0148673	0.00605791
acgct	-0.257179	0.0357522	0.0282874
acgga	-0.710893	0.0453097	0.0215621
acggc	-0.668967	0.019823	0.0100281
acggg	-0.482284	0.0155752	0.00939489
acggt	-0.372229	0.0410619	0.0281847
acgta	-0.211717	0.0541593	0.0450407
acgtc	-0.314757	0.0357522	0.0267643
acgtg	-0.338507	0.0467257	0.0347389
acgtt	-0.0518509	0.0853097	0.0823636
actaa	0.149044	0.141947	0.169536
actac	-0.200998	0.0863717	0.0747142
actag	0.121516	0.080354	0.0935553
actat	-0.0913433	0.170265	0.158584
actca	0.0550803	0.110796	0.120987
actcc	-0.0923578	0.0520354	0.0501061
actcg	-0.322504	0.0527434	0.0393935
actct	0.13976	0.161416	0.191817
actga	0.300097	0.103717	0.142464
actgc	0.305454	0.0460177	0.0648059
actgg	-0.0368623	0.0615929	0.061178
actgt	0.212646	0.115044	0.148042
actta	0.0443799	0.172743	0.186768
acttc	0.126167	0.130973	0.15001
acttg	0.254785	0.152212	0.198645
acttt	0.299725	0.24	0.326135
agaaa	-0.0064731	0.19292	0.202683
agaac	-0.191022	0.112212	0.0958484
agaag	-0.424731	0.137699	0.0996646
agaat	0.0205709	0.164602	0.174156
agaca	-0.25779	0.100177	0.078787
agacc	-0.371612	0.0541593	0.0379389
agacg	-0.53064	0.0357522	0.0212369
agact	0.139085	0.0860177	0.10011
agaga	-0.330204	0.141593	0.10894
agagc	-0.226941	0.0559292	0.0466151
agagg	-0.589392	0.0736283	0.0409508
agagt	-0.034801	0.109735	0.108734
agata	-0.0986824	0.147257	0.141043
agatc	-0.20036	0.113982	0.0989287
agatg	-0.173097	0.129912	0.114604
agatt	0.0316254	0.224779	0.235523
agcaa	-0.174446	0.101593	0.0894141
agcac	-0.0652584	0.0361062	0.0347046
agcag	-0.331547	0.0693805	0.0521425
agcat	0.00160985	0.0962832	0.10165
agcca	-0.302628	0.0637168	0.0476761
agccc	-0.649609	0.0329204	0.0159491
agccg	-0.785843	0.0286726	0.0105243
agcct	-0.0569659	0.0569912	0.0561127
agcga	-0.549924	0.0364602	0.0201588
agcgc	-0.56156	0.0123894	0.00679376
agcgg	-0.861184	0.0293805	0.00848792
agcgt	-0.310277	0.0336283	0.0249333
agcta	-0.0288264	0.104779	0.106082
agctc	0.0916823	0.0686726	0.0796598
agctg	-0.0751462	0.0831858	0.0803443
agctt	0.154312	0.15823	0.186683
aggaa	-0.319251	0.11115	0.0856664
aggac	-0.533321	0.0506195	0.0301526
aggag	-0.733741	0.0824779	0.0390513
aggat	-0.336159	0.114336	0.0841262
aggca	-0.428374	0.0559292	0.0363303
aggcc	-0.319022	0.0230088	0.0171127
aggcg	-0.836229	0.0290265	0.00965158
aggct	-0.138369	0.060885	0.0542474
aggga	-0.598501	0.0686726	0.0375111
agggc	-0.357195	0.020531	0.0144945
agggg	-0.578809	0.0315044	0.0165822
agggt	-0.378977	0.0785841	0.0547094
aggta	-0.559627	0.0665487	0.0379047
aggtc	-0.257826	0.0453097	0.0362619
aggtg	-0.453317	0.060531	0.0397871
aggtt	-0.0893416	0.12354	0.114433
agtaa	0.0941608	0.125664	0.143627
agtac	0.0233006	0.0630088	0.067099
agtag	0.0517713	0.0877876	0.093504
agtat	0.0145389	0.154336	0.157061
agtca	0.0862867	0.0870796	0.0956089
agtcc	-0.102102	0.0488496	0.0463413
agtcg	-0.195029	0.0336283	0.028544
agtct	0.158963	0.122832	0.149292
agtga	0.0275662	0.11469	0.120285
agtgc	0.0918988	0.040708	0.0456568
agtgg	-0.141165	0.0683186	0.0612465
agtgt	0.0474696	0.12708	0.141112
agtta	-0.0194569	0.175221	0.180967
agttc	0.173687	0.113982	0.140992
agttg	0.0297569	0.151504	0.157814
agttt	0.135819	0.306549	0.35639
ataaa	-0.0382538	0.226195	0.227257
ataac	-0.0389377	0.142301	0.144209
ataag	-0.123321	0.141239	0.128328
ataat	-0.0539934	0.251327	0.244678
ataca	-0.011362	0.15469	0.157608
atacc	0.011431	0.0683186	0.0701965
atacg	-0.203133	0.0474336	0.0404374
atact	0.0948587	0.151858	0.175303
ataga	0.0546416	0.130619	0.141043
atagc	0.137273	0.0630088	0.0737559
atagg	-0.193025	0.0676106	0.057978
atagt	0.136126	0.133097	0.157061
atata	0.108493	0.237876	0.271699
atatc	0.141773	0.16531	0.195496
atatg	0.109512	0.214159	0.242864
atatt	0.00295907	0.323186	0.338285
atcaa	-0.0494616	0.201062	0.197703
atcac	0.0683972	0.100177	0.109573
atcag	-0.0347387	0.122124	0.121073
atcat	0.0476056	0.221593	0.234256
atcca	-0.13118	0.118938	0.109231
atccc	-0.289016	0.0658407	0.0495072
atccg	-0.460579	0.0506195	0.0322233
atcct	0.0930288	0.11646	0.12879
atcga	-0.300721	0.0909735	0.0690841
atcgc	-0.272688	0.0353982	0.027774
atcgg	-0.478185	0.0456637	0.0292799
atcgt	-0.229791	0.0892035	0.0737217
atcta	0.0691686	0.170265	0.189113
atctc	0.147715	0.168142	0.203778
atctg	0.218394	0.147611	0.185827
atctt	0.198395	0.291681	0.357331
atgaa	-0.0133947	0.220531	0.229345
atgac	-0.0283937	0.100177	0.0990656
atgag	-0.129831	0.126372	0.113937
atgat	0.108179	0.231858	0.26867
atgca	0.162	0.144425	0.171213
atgcc	0.0411157	0.0506195	0.053734
atgcg	-0.238236	0.040708	0.0331645
atgct	0.201586	0.138053	0.169639
atgga	-0.168301	0.139469	0.125864
atggc	-0.129444	0.0676106	0.0625813
atggg	-0.342279	0.0778761	0.056763
atggt	-0.0262928	0.158938	0.161698
atgta	0.118661	0.180177	0.207133
atgtc	0.132141	0.123186	0.143644
atgtg	0.186667	0.167434	0.208005
atgtt	0.0933874	0.334513	0.376121
attaa	0.0309056	0.214867	0.226504
attac	-0.00969442	0.156814	0.158875
attag	0.131283	0.154336	0.181498
attat	-0.0612084	0.287434	0.293261
attca	0.0416768	0.221593	0.233623
attcc	-0.0777941	0.12354	0.118626
attcg	-0.0594582	0.0849558	0.0823807
attct	0.15999	0.270088	0.320419
attga	0.181941	0.211681	0.262441
attgc	0.199069	0.126018	0.153193
attgg	-0.01874	0.152212	0.156992
attgt	0.0602504	0.28708	0.313625
attta	0.0240772	0.286726	0.309552
atttc	0.175335	0.269027	0.328325
atttg	0.145421	0.313274	0.371227
atttt	0.127394	0.463009	0.542388
caaaa	-0.0110577	0.209912	0.214406
caaac	-0.0808583	0.121416	0.118129
caaag	-0.198272	0.128496	0.108187
caaat	0.0385213	0.200708	0.213635
caaca	-0.211039	0.124602	0.106749
caacc	-0.361118	0.0658407	0.0470258
caacg	-0.52717	0.0431858	0.0252413
caact	0.0477475	0.112566	0.12352
caaga	-0.213017	0.11823	0.0998699
caagc	-0.325325	0.0686726	0.0510644
caagg	-0.710892	0.079646	0.0356972
caagt	-0.0604494	0.124956	0.122647
caata	-0.0216322	0.140885	0.138528
caatc	-0.141113	0.130619	0.118968
caatg	0.0306834	0.127434	0.134472
caatt	0.111575	0.191858	0.222979
cacaa	-0.116918	0.11469	0.106167
cacac	0.0370903	0.0562832	0.058286
cacag	0.0856871	0.0626549	0.0685194
cacat	0.190296	0.104779	0.129561
cacca	-0.443973	0.0817699	0.057978
caccc	-0.497964	0.0350442	0.0210487
caccg	-0.653904	0.0300885	0.0146998
cacct	-0.193487	0.0658407	0.0581491
cacga	-0.334032	0.0343363	0.0248306
cacgc	-0.308192	0.0176991	0.0135362
cacgg	-0.415348	0.019469	0.0131084
cacgt	-0.227055	0.039646	0.031265
cacta	0.0322196	0.0842478	0.0909713
cactc	-0.0378094	0.0750442	0.0744062
cactg	0.34956	0.0555752	0.082124
cactt	0.315441	0.116106	0.161647
cagaa	-0.129114	0.106195	0.0949072
cagac	-0.260862	0.0435398	0.0344651
cagag	-0.353323	0.0743363	0.0536313
cagat	-0.163262	0.108319	0.0953522
cagca	-0.227386	0.0467257	0.0393935
cagcc	-0.504595	0.0315044	0.0184989
cagcg	-0.674505	0.020177	0.0091382
cagct	-0.10998	0.0729204	0.0681429
cagga	-0.46936	0.0506195	0.0309227
caggc	-0.352123	0.020885	0.015025
caggg	-0.310214	0.020531	0.0153501
caggt	-0.456929	0.0431858	0.0277397
cagta	0.189382	0.0566372	0.0712746
cagtc	0.0130306	0.0470796	0.0492333
cagtg	0.0248437	0.0587611	0.0619139
cagtt	0.100531	0.122832	0.139092
cataa	0.10425	0.131681	0.153638
catac	-0.0547356	0.0838938	0.08363
catag	-0.0678234	0.0962832	0.0937094
catat	0.165512	0.187257	0.222483
catca	-0.0785095	0.139469	0.134113
catcc	-0.183264	0.0615929	0.053426
catcg	-0.35291	0.0523894	0.0368437
catct	0.0543089	0.171681	0.186495
catga	0.0217523	0.134513	0.138613
catgc	0.0765001	0.0746903	0.0798138
catgg	-0.101717	0.0846018	0.0777774
catgt	0.153835	0.16	0.187795
catta	0.112356	0.155398	0.17917
cattc	-0.0415403	0.150088	0.147546
cattg	0.179079	0.158938	0.190841
cattt	0.296287	0.256991	0.350537
ccaaa	-0.163894	0.140531	0.125608
ccaac	-0.196484	0.0651327	0.054196
ccaag	-0.466472	0.079646	0.0509788
ccaat	-0.0446621	0.110442	0.108324
ccaca	-0.131871	0.0644248	0.0587138
ccacc	-0.664013	0.0460177	0.0265932
ccacg	-0.560495	0.0230088	0.0126121
ccact	-0.101026	0.0729204	0.0675098
ccaga	-0.337445	0.0530973	0.0393593
ccagc	-0.500444	0.0315044	0.0191834
ccagg	-0.535944	0.0237168	0.0132624
ccagt	-0.10939	0.0527434	0.0490793
ccata	-0.090767	0.0959292	0.0896879
ccatc	-0.280668	0.0856637	0.0674413
ccatg	0.0690765	0.0718584	0.0784619
ccatt	0.127617	0.133451	0.159063
cccaa	-0.344556	0.0704425	0.0520056
cccac	-0.328771	0.0343363	0.0263878
cccag	-0.522244	0.0346903	0.0198508
cccat	-0.248131	0.0669027	0.0552228
cccca	-0.405824	0.0382301	0.027021
ccccc	-0.76699	0.0247788	0.0116538
ccccg	-0.854284	0.019115	0.00561298
cccct	-0.215303	0.0410619	0.0345335
cccga	-0.75027	0.0325664	0.0128174
cccgc	-0.701441	0.0138053	0.00590389
cccgg	-0.765305	0.0176991	0.00662263
cccgt	-0.57681	0.0269027	0.0143062
cccta	-0.264545	0.0545133	0.043723
ccctc	-0.225105	0.0506195	0.0422171
ccctg	-0.0469394	0.0361062	0.0353378
ccctt	0.0762879	0.0853097	0.0954891
ccgaa	-0.407856	0.040708	0.0267472
ccgac	-0.801287	0.0332743	0.0115511
ccgag	-0.736571	0.0375221	0.015641
ccgat	-0.377039	0.0488496	0.0340886
ccgca	-0.499742	0.0240708	0.0145972
ccgcc	-0.733767	0.0155752	0.00650284
ccgcg	-0.879987	0.0130973	0.0033541
ccgct	-0.380534	0.0230088	0.0157095
ccgga	-0.691567	0.0346903	0.0155041
ccggc	-0.75253	0.0176991	0.00675953
ccggg	-0.723034	0.0166372	0.00674242
ccggt	-0.492688	0.0329204	0.0205866
ccgta	-0.388717	0.0364602	0.024591
ccgtc	-0.462313	0.0272566	0.017455
ccgtg	-0.486893	0.0325664	0.0199877
ccgtt	-0.380566	0.0700885	0.0483948
cctaa	0.035871	0.0789381	0.0876001
cctac	-0.227787	0.0484956	0.0387261
cctag	-0.178003	0.0523894	0.0451605
cctat	-0.133993	0.0916814	0.0816791
cctca	-0.120603	0.0775221	0.0709494
cctcc	-0.434028	0.0538053	0.0392737
cctcg	-0.416555	0.0318584	0.0212882
cctct	0.149737	0.110088	0.131614
cctga	0.00778936	0.0683186	0.0715484
cctgc	0.0949632	0.0353982	0.0398385
cctgg	-0.239085	0.0375221	0.031419
cctgt	0.123877	0.0679646	0.0772298
cctta	0.135337	0.104071	0.11907
ccttc	0.115536	0.0846018	0.0992881
ccttg	0.0780872	0.0980531	0.108358
ccttt	0.228432	0.188319	0.236669
cgaaa	-0.128039	0.0732743	0.0662605
cgaac	-0.371057	0.0339823	0.0232562
cgaag	-0.695336	0.0548673	0.0249161
cgaat	-0.168739	0.0750442	0.0648573
cgaca	-0.522899	0.040354	0.0240776
cgacc	-0.786792	0.0318584	0.0120474
cgacg	-0.788759	0.0230088	0.00816278
cgact	-0.0763913	0.0300885	0.0283729
cgaga	-0.642052	0.0647788	0.0320864
cgagc	-0.715261	0.0336283	0.0151105
cgagg	-0.803651	0.0364602	0.0126463
cgagt	-0.431238	0.0552212	0.0369122
cgata	-0.423042	0.0661947	0.0439284
cgatc	-0.413117	0.0538053	0.0362619
cgatg	-0.424682	0.059115	0.0389486
cgatt	-0.104644	0.099469	0.0929564
cgcaa	-0.332291	0.0325664	0.0240776
cgcac	-0.452436	0.0162832	0.0102505
cgcag	-0.0978083	0.0283186	0.026405
cgcat	-0.175141	0.0336283	0.0293141
cgcca	-0.61665	0.0283186	0.0139127
cgccc	-0.846415	0.0134513	0.00410706
cgccg	-0.856201	0.0152212	0.0044322
cgcct	-0.480002	0.0258407	0.0160175
cgcga	-0.747193	0.0159292	0.00616059
cgcgc	-0.724934	0.00672566	0.00277226
cgcgg	-0.932726	0.0176991	0.00347389
cgcgt	-0.530293	0.0138053	0.0079232
cgcta	-0.409579	0.0332743	0.0222466
cgctc	-0.228173	0.0215929	0.0176946
cgctg	-0.216874	0.0230088	0.0190123
cgctt	-0.0209389	0.0460177	0.0462386
cggaa	-0.454074	0.0453097	0.0284927
cggac	-0.785514	0.0223009	0.00811144
cggag	-0.877154	0.039646	0.0119276
cggat	-0.533161	0.0576991	0.033541
cggca	-0.542283	0.0184071	0.0100794
cggcc	-0.856125	0.0166372	0.00477445
cggcg	-0.888213	0.0180531	0.00465466
cggct	-0.647676	0.0336283	0.017301
cggga	-0.68268	0.0233628	0.0110035
cgggc	-0.864909	0.0138053	0.00391882
cgggg	-0.830096	0.0180531	0.00581833
cgggt	-0.535704	0.0290265	0.0158122
cggta	-0.335905	0.0276106	0.019885
cggtc	-0.62613	0.0315044	0.0151105
cggtg	-0.687317	0.040354	0.0192347
cggtt	-0.288618	0.0736283	0.059193
cgtaa	-0.110866	0.0530973	0.0475734
cgtac	-0.31758	0.0311504	0.0238894
cgtag	-0.314188	0.0431858	0.0321206
cgtat	-0.044625	0.059823	0.057978
cgtca	-0.307945	0.040708	0.0307345
cgtcc	-0.469368	0.0272566	0.0169245
cgtcg	-0.742595	0.0300885	0.0122698
cgtct	-0.142186	0.0612389	0.0552228
cgtga	-0.275603	0.0492035	0.0387432
cgtgc	-0.474695	0.0297345	0.0180026
cgtgg	-0.63948	0.0424779	0.0212369
cgtgt	-0.183251	0.0615929	0.052673
cgtta	-0.0951924	0.0661947	0.0615203
cgttc	-0.010424	0.0438938	0.0441509
cgttg	-0.270555	0.0782301	0.0614176
cgttt	0.0626502	0.139115	0.152115
ctaaa	0.152983	0.153628	0.184989
ctaac	-0.0757021	0.110796	0.105483
ctaag	0.0239567	0.0853097	0.0888151
ctaat	0.117287	0.185133	0.210281
ctaca	-0.0833002	0.101239	0.0964474
ctacc	-0.109641	0.0470796	0.0422856
ctacg	-0.463884	0.0357522	0.0231022
ctact	0.0948552	0.111858	0.127421
ctaga	0.147008	0.0768142	0.0934869
ctagc	0.0186868	0.0484956	0.0513724
ctagg	-0.213374	0.0516814	0.0444076
ctagt	0.234421	0.0892035	0.115802
ctata	-0.0136136	0.160354	0.161801
ctatc	0.123052	0.0959292	0.110394
ctatg	-0.0392054	0.131327	0.133223
ctatt	-0.0243002	0.209912	0.208639
ctcaa	0.101121	0.12885	0.147495
ctcac	0.0417014	0.0789381	0.083784
ctcag	0.102578	0.080354	0.0915018
ctcat	0.214433	0.145841	0.184595
ctcca	-0.171781	0.0923894	0.0825861
ctccc	-0.302875	0.0484956	0.0388801
ctccg	-0.547517	0.0378761	0.0219899
ctcct	0.00355513	0.0973451	0.105603
ctcga	-0.388767	0.0679646	0.0474023
ctcgc	-0.350073	0.0329204	0.0236498
ctcgg	-0.586435	0.0421239	0.0226402
ctcgt	-0.0809869	0.0654867	0.0623588
ctcta	0.140524	0.141239	0.164043
ctctc	0.124511	0.147965	0.170357
ctctg	0.375068	0.122478	0.181549
ctctt	0.305098	0.233274	0.327829
ctgaa	0.197942	0.133805	0.169929
ctgac	0.144386	0.060531	0.0718564
ctgag	-0.110826	0.0884956	0.083938
ctgat	0.286913	0.155398	0.208022
ctgca	0.319254	0.080708	0.114279
ctgcc	-0.0979298	0.0368142	0.0341913
ctgcg	-0.23317	0.0265487	0.0211342
ctgct	0.224919	0.0920354	0.117787
ctgga	-0.120475	0.0785841	0.072404
ctggc	0.116243	0.0315044	0.0364159
ctggg	-0.204522	0.0389381	0.0331303
ctggt	0.124	0.0853097	0.101273
ctgta	0.249651	0.0976991	0.128962
ctgtc	0.178062	0.0732743	0.0895681
ctgtg	0.356308	0.0860177	0.125916
ctgtt	0.231447	0.215221	0.270193
cttaa	0.241754	0.171327	0.223578
cttac	0.292441	0.107611	0.14758
cttag	0.0789512	0.126018	0.137843
cttat	0.150759	0.235752	0.280615
cttca	0.155691	0.167788	0.200442
cttcc	0.107152	0.101593	0.115802
cttcg	-0.174143	0.0633628	0.056318
cttct	0.242395	0.231858	0.313095
cttga	0.266414	0.162478	0.216048
cttgc	0.346531	0.0906195	0.129201
cttgg	-0.0163092	0.119292	0.120645
cttgt	0.350092	0.198584	0.292491
cttta	0.224058	0.221947	0.277723
ctttc	0.270445	0.209912	0.282189
ctttg	0.303603	0.225487	0.305531
ctttt	0.289133	0.374159	0.501968
gaaaa	0.0481956	0.186903	0.209477
gaaac	-0.00449694	0.143717	0.148111
gaaag	-0.205083	0.131681	0.112362
gaaat	0.106747	0.19115	0.220669
gaaca	0.00857081	0.104071	0.108512
gaacc	-0.202809	0.0679646	0.0585598
gaacg	-0.491402	0.0371681	0.0231022
gaact	-0.01869	0.124956	0.124991
gaaga	-0.482693	0.157876	0.106167
gaagc	-0.432187	0.0927434	0.0612807
gaagg	-0.666585	0.0764602	0.0366213
gaagt	-0.0648616	0.116814	0.110617
gaata	0.0474335	0.130265	0.139674
gaatc	0.0401005	0.143009	0.152423
gaatg	0.0782816	0.115398	0.131238
gaatt	0.180477	0.192212	0.2372
gacaa	-0.210142	0.0966372	0.0835615
gacac	-0.206398	0.0492035	0.0442878
gacag	-0.257789	0.0683186	0.053272
gacat	-0.0236862	0.106549	0.105654
gacca	-0.276139	0.0654867	0.0513896
gaccc	-0.565496	0.0361062	0.0199363
gaccg	-0.792647	0.0311504	0.0113457
gacct	-0.0759268	0.0516814	0.0493189
gacga	-0.591143	0.0495575	0.0265419
gacgc	-0.686399	0.0251327	0.0111746
gacgg	-0.800639	0.0283186	0.00963447
gacgt	-0.329219	0.0361062	0.0270381
gacta	0.0206433	0.0768142	0.0798823
gactc	0.148779	0.0555752	0.0647717
gactg	0.0743459	0.0580531	0.0643097
gactt	0.249812	0.110088	0.139743
gagaa	-0.265914	0.148319	0.123195
gagac	-0.386677	0.0771681	0.053426
gagag	-0.411587	0.080708	0.0587309
gagat	-0.110711	0.139115	0.130091
gagca	-0.261115	0.0612389	0.0509446
gagcc	-0.559319	0.0389381	0.0223492
gagcg	-0.663093	0.020177	0.00960025
gagct	-0.0506626	0.0828319	0.0819871
gagga	-0.729222	0.104779	0.0505339
gaggc	-0.644529	0.0438938	0.0222979
gaggg	-0.737366	0.0502655	0.0208262
gaggt	-0.496214	0.0722124	0.044784
gagta	-0.142353	0.103363	0.0905435
gagtc	-0.0499744	0.0633628	0.0624273
gagtg	-0.0873116	0.0711504	0.0680574
gagtt	-0.019995	0.167434	0.173078
gataa	-0.206159	0.171681	0.144278
gatac	0.0651152	0.0814159	0.0881135
gatag	-0.0776374	0.0948673	0.0889691
gatat	0.119545	0.172035	0.199398
gatca	0.0205579	0.12177	0.127113
gatcc	-0.175693	0.0739823	0.0635054
gatcg	-0.446841	0.0559292	0.0367924
gatct	0.212878	0.129558	0.168543
gatga	-0.204692	0.172389	0.149223
gatgc	-0.000846921	0.0768142	0.0805497
gatgg	-0.360235	0.099469	0.0732767
gatgt	0.0869461	0.143717	0.161014
gatta	0.013783	0.187257	0.190687
gattc	0.12308	0.167434	0.190927
gattg	0.110852	0.161416	0.184167
gattt	0.10059	0.301593	0.349853
gcaaa	-0.0952344	0.111504	0.103429
gcaac	-0.170933	0.0566372	0.0497638
gcaag	-0.266448	0.0679646	0.0538709
gcaat	0.0221796	0.0948673	0.0996817
gcaca	0.0742935	0.0428319	0.0472312
gcacc	-0.307323	0.0265487	0.0196454
gcacg	-0.166872	0.0120354	0.0101307
gcact	0.056544	0.0438938	0.0464269
gcaga	-0.285875	0.0569912	0.0459819
gcagc	-0.454149	0.0389381	0.0249846
gcagg	-0.48756	0.0215929	0.0133993
gcagt	-0.102786	0.0502655	0.046906
gcata	0.0634943	0.080708	0.0912793
gcatc	0.00755337	0.0690265	0.0703676
gcatg	-0.0275618	0.0768142	0.0766308
gcatt	0.207908	0.113982	0.14474
gccaa	-0.335179	0.0686726	0.0491478
gccac	-0.390961	0.0357522	0.0247279
gccag	-0.341587	0.0297345	0.0211513
gccat	0.0935488	0.0506195	0.0575844
gccca	-0.667078	0.0322124	0.015641
gcccc	-0.636196	0.0184071	0.00874461
gcccg	-0.886578	0.0141593	0.003491
gccct	-0.318708	0.0332743	0.0245054
gccga	-0.771958	0.0265487	0.0100623
gccgc	-0.765842	0.0141593	0.00549319
gccgg	-0.808026	0.0173451	0.00581833
gccgt	-0.646762	0.0307965	0.0143747
gccta	-0.0681475	0.040708	0.0391882
gcctc	-0.27137	0.0481416	0.0370662
gcctg	-0.116274	0.0322124	0.0299815
gcctt	0.0834378	0.0771681	0.0840235
gcgaa	-0.499699	0.0368142	0.0226402
gcgac	-0.505659	0.0162832	0.00961736
gcgag	-0.765832	0.0353982	0.013656
gcgat	-0.448522	0.0417699	0.0266959
gcgca	-0.535002	0.020885	0.0117907
gcgcc	-0.67635	0.00920354	0.00424396
gcgcg	-0.757308	0.00637168	0.00237867
gcgct	-0.413733	0.0176991	0.0116024
gcgga	-0.845701	0.0350442	0.0107981
gcggc	-0.860396	0.019823	0.00568143
gcggg	-0.864485	0.0184071	0.0052365
gcggt	-0.767394	0.0371681	0.0146656
gcgta	0.0443135	0.0215929	0.023068
gcgtc	-0.286643	0.0215929	0.0164625
gcgtg	-0.399885	0.0265487	0.0180026
gcgtt	-0.082144	0.0492035	0.0459477
gctaa	0.0142261	0.106195	0.110069
gctac	0.0659517	0.0499115	0.0550346
gctag	0.0301362	0.0520354	0.057071
gctat	0.0476626	0.0966372	0.104439
gctca	0.141139	0.0633628	0.0744404
gctcc	-0.271187	0.0438938	0.0338832
gctcg	-0.441961	0.0332743	0.021853
gctct	0.315325	0.0853097	0.118865
gctga	-0.144846	0.0934513	0.0858375
gctgc	-0.0317684	0.0477876	0.0480355
gctgg	-0.34069	0.0470796	0.0357314
gctgt	0.177868	0.0711504	0.0858546
gctta	0.256223	0.110442	0.143935
gcttc	0.169215	0.108319	0.131101
gcttg	0.188927	0.0976991	0.121056
gcttt	0.286593	0.184071	0.244507
ggaaa	-0.215144	0.129912	0.11267
ggaac	-0.17915	0.0647788	0.056472
ggaag	-0.595242	0.101593	0.0532891
ggaat	-0.0188132	0.106903	0.109128
ggaca	-0.536807	0.0665487	0.0399925
ggacc	-0.476351	0.0318584	0.0194743
ggacg	-0.799169	0.0279646	0.00987405
ggact	-0.0854138	0.0516814	0.0478301
ggaga	-0.533867	0.0909735	0.0546752
ggagc	-0.456656	0.0361062	0.0235642
ggagg	-0.909201	0.0637168	0.0196283
ggagt	-0.290347	0.0658407	0.0505168
ggata	-0.140879	0.0881416	0.079848
ggatc	-0.178278	0.0732743	0.0626155
ggatg	-0.444979	0.0941593	0.062239
ggatt	-0.058001	0.15292	0.154032
ggcaa	-0.379311	0.0555752	0.0378363
ggcac	-0.171715	0.0219469	0.0187213
ggcag	-0.214954	0.0499115	0.0417722
ggcat	-0.0698435	0.0530973	0.0519885
ggcca	-0.469286	0.0346903	0.0214251
ggccc	-0.685446	0.0159292	0.00735848
ggccg	-0.819008	0.0173451	0.00559587
ggcct	-0.156481	0.0315044	0.0279109
ggcga	-0.806265	0.0329204	0.011534
ggcgc	-0.80207	0.0130973	0.00444931
ggcgg	-0.944467	0.0283186	0.0056472
ggcgt	-0.458778	0.0244248	0.0153501
ggcta	-0.0384825	0.0492035	0.0474536
ggctc	-0.137011	0.040708	0.0359881
ggctg	-0.395445	0.0499115	0.0358854
ggctt	0.19895	0.0764602	0.0955575
gggaa	-0.483783	0.0884956	0.0544014
gggac	-0.474137	0.0318584	0.019731
gggag	-0.659015	0.0438938	0.0206722
gggat	-0.274797	0.0683186	0.0560784
gggca	-0.527652	0.0325664	0.0184818
gggcc	-0.586883	0.0138053	0.00754672
gggcg	-0.885665	0.0152212	0.00386748
gggct	-0.216563	0.0293805	0.0240263
gggga	-0.524418	0.0460177	0.026405
ggggc	-0.690245	0.0176991	0.00773496
ggggg	-0.741018	0.0233628	0.00956602
ggggt	-0.329919	0.0410619	0.0298104
gggta	-0.521521	0.0559292	0.0332158
gggtc	-0.336597	0.0385841	0.0277911
gggtg	-0.36226	0.040354	0.0286125
gggtt	-0.187156	0.12354	0.105688
ggtaa	-0.514583	0.107611	0.0650284
ggtac	-0.224114	0.039292	0.0318981
ggtag	-0.130909	0.0541593	0.0479841
ggtat	-0.179514	0.0955752	0.0834588
ggtca	-0.13531	0.059469	0.0532377
ggtcc	-0.246029	0.0332743	0.0270724
ggtcg	-0.685843	0.0364602	0.0164453
ggtct	-0.0589456	0.0856637	0.081816
ggtga	-0.183796	0.080708	0.0694435
ggtgc	-0.296208	0.0417699	0.0317955
ggtgg	-0.652328	0.0704425	0.040523
ggtgt	-0.0509534	0.0892035	0.08926
ggtta	-0.0811264	0.122832	0.118951
ggttc	0.00516359	0.0959292	0.0981073
ggttg	-0.114505	0.113274	0.104371
ggttt	0.0750144	0.253451	0.279023
gtaaa	0.122293	0.193628	0.224742
gtaac	0.0372477	0.122124	0.130587
gtaag	0.0807217	0.2	0.221713
gtaat	0.0425612	0.208142	0.226265
gtaca	0.00470034	0.0927434	0.101085
gtacc	0.0103926	0.0446018	0.0463413
gtacg	-0.298287	0.0534513	0.0425936
gtact	0.133907	0.108673	0.125299
gtaga	0.0335953	0.0973451	0.101359
gtagc	0.0999999	0.0530973	0.0595352
gtagg	-0.176297	0.0530973	0.0450065
gtagt	0.0239734	0.105133	0.110976
gtata	0.128133	0.16177	0.193015
gtatc	0.141206	0.109735	0.12737
gtatg	0.118466	0.164602	0.19233
gtatt	0.0385805	0.213805	0.228814
gtcaa	-0.099232	0.115398	0.106664
gtcac	0.0656584	0.059115	0.0632316
gtcag	0.0474697	0.0612389	0.0654049
gtcat	0.0863436	0.110442	0.122493
gtcca	-0.162045	0.0644248	0.0570025
gtccc	-0.295433	0.0389381	0.0302553
gtccg	-0.414995	0.0215929	0.0144089
gtcct	0.0886434	0.0644248	0.0718393
gtcga	-0.531062	0.0534513	0.0319324
gtcgc	-0.482797	0.0240708	0.0148367
gtcgg	-0.598458	0.0311504	0.0160517
gtcgt	-0.339377	0.0566372	0.0407112
gtcta	-0.0239352	0.106903	0.10627
gtctc	0.200325	0.104071	0.130262
gtctg	0.135074	0.0899115	0.103241
gtctt	0.173834	0.182301	0.222209
gtgaa	-0.0295368	0.16	0.162742
gtgac	-0.000316442	0.0704425	0.0717879
gtgag	0.00414504	0.115752	0.120901
gtgat	0.0757675	0.168142	0.184972
gtgca	0.114238	0.0739823	0.0853241
gtgcc	0.0359416	0.0269027	0.0282189
gtgcg	-0.211818	0.0233628	0.018978
gtgct	0.0780722	0.0814159	0.0897905
gtgga	-0.379873	0.109381	0.0807721
gtggc	-0.198443	0.0484956	0.0416353
gtggg	-0.335742	0.0555752	0.0407968
gtggt	-0.188757	0.111858	0.103635
gtgta	0.0774198	0.122478	0.142737
gtgtc	0.116639	0.0746903	0.0884386
gtgtg	0.0974677	0.116814	0.129663
gtgtt	0.166871	0.221239	0.264957
gttaa	-0.0640388	0.197522	0.193288
gttac	0.111906	0.118938	0.136679
gttag	-0.121099	0.171327	0.155589
gttat	-0.000913175	0.230796	0.246013
gttca	0.141427	0.134513	0.158721
gttcc	0.0882259	0.0831858	0.0935382
gttcg	-0.255886	0.0690265	0.0541789
gttct	0.224234	0.205664	0.258077
gttga	0.0507834	0.179115	0.192142
gttgc	0.115735	0.106549	0.121056
gttgg	-0.168318	0.136991	0.119772
gttgt	0.0557738	0.219469	0.239339
gttta	0.071977	0.263009	0.293021
gtttc	0.206967	0.270442	0.331388
gtttg	0.130975	0.281062	0.325861
gtttt	0.148305	0.444602	0.527483
taaaa	0.051245	0.24531	0.27928
taaac	0.0409625	0.172389	0.186084
taaag	0.0376617	0.159646	0.172445
taaat	0.0217031	0.265133	0.280118
taaca	0.0164967	0.184425	0.192672
taacc	-0.0681597	0.104779	0.0994079
taacg	-0.203677	0.0619469	0.0516462
taact	0.0117321	0.209204	0.219283
taaga	0.00183395	0.176991	0.17941
taagc	0.057271	0.110088	0.118266
taagg	-0.113608	0.079292	0.0727976
taagt	0.121142	0.197522	0.234821
taata	-0.0370132	0.225133	0.227069
taatc	0.12754	0.179115	0.204754
taatg	0.0866224	0.198584	0.223047
taatt	0.0456626	0.312566	0.333253
tacaa	-0.209957	0.177345	0.154237
tacac	0.0938748	0.0824779	0.0931104
tacag	-0.0236499	0.127434	0.128739
tacat	0.099212	0.185487	0.208125
tacca	0.0319635	0.0920354	0.0973373
taccc	-0.159618	0.0449558	0.0396844
taccg	-0.353967	0.0361062	0.0258916
tacct	0.133668	0.0959292	0.109111
tacga	-0.20948	0.0569912	0.0473681
tacgc	-0.0403261	0.0254867	0.0250017
tacgg	-0.475907	0.0318584	0.0228113
tacgt	-0.148476	0.0768142	0.0709494
tacta	0.0382848	0.144425	0.158002
tactc	0.096063	0.117522	0.135567
tactg	0.281825	0.102655	0.137518
tactt	0.204367	0.225487	0.281008
tagaa	0.154703	0.135575	0.16293
tagac	0.256207	0.0576991	0.0756896
tagag	-0.105646	0.105841	0.100007
tagat	0.000850103	0.178053	0.182593
tagca	0.0660821	0.0768142	0.0853412
tagcc	0.074269	0.040354	0.0437059
tagcg	-0.366659	0.0300885	0.0212882
tagct	0.234298	0.115752	0.150763
tagga	-0.119409	0.0892035	0.0809604
taggc	-0.0645391	0.0449558	0.0433808
taggg	-0.198502	0.0615929	0.0513553
taggt	-0.0887277	0.0923894	0.0872065
tagta	0.169318	0.117876	0.145253
tagtc	0.176914	0.0863717	0.103874
tagtg	0.125719	0.108319	0.125094
tagtt	0.135663	0.218761	0.261123
tataa	-0.0610218	0.251327	0.24781
tatac	0.0568691	0.149027	0.159576
tatag	0.178264	0.146903	0.182456
tatat	0.0767539	0.307611	0.34003
tatca	0.0859798	0.184779	0.204617
tatcc	-0.0231842	0.103009	0.103173
tatcg	-0.247294	0.0761062	0.0604764
tatct	0.210081	0.233982	0.295161
tatga	0.11641	0.200708	0.234513
tatgc	0.200166	0.123186	0.153758
tatgg	-0.0920847	0.143717	0.135037
tatgt	0.12976	0.28	0.334417
tatta	-0.0739488	0.256991	0.255288
tattc	0.047	0.209558	0.226675
tattg	0.0541069	0.250619	0.273427
tattt	0.00417214	0.410973	0.438856
tcaaa	0.0699605	0.223717	0.240622
tcaac	-0.0715467	0.121062	0.116589
tcaag	-0.190925	0.140531	0.120371
tcaat	0.0993698	0.212389	0.237764
tcaca	0.18037	0.121416	0.14539
tcacc	-0.282247	0.0846018	0.0659525
tcacg	-0.185272	0.0410619	0.0342084
tcact	0.270823	0.133451	0.175542
tcaga	-0.108928	0.123894	0.11291
tcagc	-0.0208706	0.060531	0.0605106
tcagg	-0.316527	0.0552212	0.0411048
tcagt	0.302989	0.103009	0.142481
tcata	0.158379	0.178053	0.211685
tcatc	-0.0156634	0.170619	0.174635
tcatg	0.161377	0.161416	0.187299
tcatt	0.231438	0.253451	0.325775
tccaa	-0.101927	0.132743	0.123006
tccac	-0.200138	0.079292	0.0683312
tccag	-0.119831	0.0814159	0.0761003
tccat	0.0592472	0.147611	0.162451
tccca	-0.228398	0.0810619	0.0670135
tcccc	-0.324567	0.0509735	0.0394278
tcccg	-0.599912	0.0329204	0.0171812
tccct	0.101915	0.0856637	0.0978506
tccga	-0.38893	0.0530973	0.0366041
tccgc	-0.386243	0.0258407	0.017609
tccgg	-0.563636	0.0389381	0.0214594
tccgt	-0.0911365	0.0509735	0.0481895
tccta	0.0188846	0.0959292	0.100092
tcctc	0.014239	0.113274	0.121364
tcctg	0.14143	0.0785841	0.0929222
tcctt	0.275192	0.177699	0.238774
tcgaa	-0.244174	0.0984071	0.0777432
tcgac	-0.392283	0.0410619	0.03082
tcgag	-0.592715	0.0768142	0.0414813
tcgat	-0.187064	0.115044	0.100383
tcgca	0.0501221	0.0315044	0.0352694
tcgcc	-0.651716	0.0368142	0.0172668
tcgcg	-0.699391	0.019823	0.00847081
tcgct	-0.00648107	0.0477876	0.0489253
tcgga	-0.366154	0.0477876	0.0342426
tcggc	-0.633105	0.0276106	0.0142549
tcggg	-0.693351	0.0346903	0.0153501
tcggt	-0.312899	0.0676106	0.0506537
tcgta	-0.107795	0.0743363	0.0671333
tcgtc	-0.350481	0.0746903	0.0537853
tcgtg	-0.303498	0.0764602	0.0571223
tcgtt	0.105587	0.124248	0.14308
tctaa	0.0872716	0.202124	0.222346
tctac	0.0877289	0.107611	0.122715
tctag	0.121745	0.11646	0.133531
tctat	0.0814616	0.229027	0.257598
tctca	0.236007	0.182655	0.232939
tctcc	-0.0573661	0.124956	0.126532
tctcg	-0.239606	0.0884956	0.0723355
tctct	0.312681	0.249912	0.353755
tctga	0.280438	0.170265	0.231279
tctgc	0.237199	0.107257	0.137877
tctgg	0.225151	0.0884956	0.113492
tctgt	0.324742	0.20885	0.291772
tctta	0.244589	0.254867	0.329454
tcttc	0.206052	0.236106	0.3133
tcttg	0.345856	0.223363	0.32249
tcttt	0.267218	0.406018	0.530991
tgaaa	0.143467	0.244602	0.290232
tgaac	0.103484	0.119646	0.139726
tgaag	-0.238739	0.185841	0.153826
tgaat	0.253673	0.223009	0.29706
tgaca	0.193468	0.111504	0.139606
tgacc	-0.0993997	0.0661947	0.0620679
tgacg	-0.39601	0.0523894	0.0351496
tgact	0.266766	0.12531	0.165925
tgaga	0.0518114	0.145841	0.161031
tgagc	-0.0447737	0.080708	0.0800021
tgagg	-0.321374	0.0870796	0.0644295
tgagt	0.0824843	0.167788	0.192176
tgata	0.158171	0.205664	0.241341
tgatc	0.300886	0.143363	0.196711
tgatg	0.0660555	0.208496	0.229294
tgatt	0.210577	0.32	0.40321
tgcaa	0.0742335	0.128496	0.142087
tgcac	0.159012	0.0509735	0.0595866
tgcag	0.389656	0.169912	0.263228
tgcat	0.220515	0.148319	0.186837
tgcca	0.152775	0.0569912	0.0676124
tgccc	-0.285658	0.0315044	0.0249846
tgccg	-0.491129	0.0247788	0.0150934
tgcct	0.120176	0.0771681	0.0885071
tgcga	-0.343587	0.0474336	0.0339003
tgcgc	-0.299162	0.020885	0.0159833
tgcgg	-0.503425	0.0322124	0.018824
tgcgt	0.134779	0.0474336	0.054795
tgcta	0.18211	0.11646	0.141522
tgctc	0.238072	0.0892035	0.114998
tgctg	0.125451	0.0976991	0.114501
tgctt	0.333343	0.206726	0.286211
tggaa	-0.0571365	0.161416	0.155623
tggac	-0.236282	0.0707965	0.0585256
tggag	-0.511878	0.118584	0.075142
tggat	0.0245865	0.16885	0.178879
tggca	0.0799238	0.0743363	0.0827572
tggcc	-0.352994	0.0453097	0.0324971
tggcg	-0.672791	0.040354	0.01867
tggct	0.233157	0.0899115	0.115733
tggga	-0.224608	0.0877876	0.0742522
tgggc	-0.337864	0.0375221	0.0274488
tgggg	-0.309144	0.0562832	0.0412075
tgggt	-0.195171	0.113274	0.0972004
tggta	-0.0821249	0.136637	0.130895
tggtc	-0.0502315	0.101947	0.0984838
tggtg	-0.127852	0.139469	0.135345
tggtt	0.176393	0.250619	0.307567
tgtaa	0.134711	0.179115	0.209511
tgtac	-0.0117849	0.0987611	0.106835
tgtag	0.110332	0.170619	0.192159
tgtat	0.150306	0.232566	0.275378
tgtca	0.12849	0.133451	0.15422
tgtcc	0.0616812	0.0718584	0.077863
tgtcg	-0.332618	0.060885	0.0443391
tgtct	0.292324	0.179823	0.247108
tgtga	0.143274	0.186903	0.221507
tgtgc	0.329438	0.0821239	0.115751
tgtgg	0.070594	0.119292	0.134575
tgtgt	0.289989	0.217345	0.296102
tgtta	0.0869882	0.266903	0.300619
tgttc	0.223254	0.207434	0.257838
tgttg	0.136847	0.260885	0.307601
tgttt	0.189894	0.477876	0.582586
ttaaa	-0.0158389	0.273982	0.289787
ttaac	0.00312106	0.190442	0.195907
ttaag	0.0313933	0.173097	0.185553
ttaat	0.0927179	0.283894	0.317236
ttaca	0.0178368	0.211327	0.22825
ttacc	0.0412298	0.108319	0.116966
ttacg	-0.0331805	0.060177	0.062239
ttact	0.220824	0.227257	0.28568
ttaga	0.0290856	0.180177	0.19132
ttagc	0.134046	0.106549	0.124478
ttagg	-0.0133473	0.112212	0.112054
ttagt	0.158109	0.212389	0.2551
ttata	0.0237587	0.295221	0.322798
ttatc	0.0450834	0.229381	0.249247
ttatg	0.132448	0.253805	0.300517
ttatt	-0.00305312	0.384779	0.414659
ttcaa	0.0824236	0.24	0.265709
ttcac	0.177347	0.142655	0.171572
ttcag	0.139651	0.201062	0.2385
ttcat	0.189978	0.287788	0.345626
ttcca	0.0690185	0.16531	0.181361
ttccc	0.01199	0.0984071	0.103361
ttccg	-0.0560287	0.0573451	0.0553597
ttcct	0.247547	0.189381	0.245294
ttcga	-0.213223	0.122832	0.104388
ttcgc	-0.0313646	0.0453097	0.0444931
ttcgg	-0.261085	0.059823	0.0476248
ttcgt	0.0421754	0.134159	0.143388
ttcta	0.116703	0.23646	0.272555
ttctc	0.240749	0.254867	0.331149
ttctg	0.301517	0.221593	0.30257
ttctt	0.28311	0.416637	0.553443
ttgaa	0.203509	0.257345	0.320881
ttgac	0.21604	0.132035	0.164984
ttgag	0.0374503	0.171327	0.183346
ttgat	0.233024	0.318584	0.407437
ttgca	0.288589	0.199292	0.269509
ttgcc	0.00669957	0.080708	0.083031
ttgcg	-0.13324	0.0569912	0.0507564
ttgct	0.32751	0.20354	0.278356
ttgga	-0.00944217	0.189027	0.191748
ttggc	0.101024	0.099823	0.112277
ttggg	-0.153676	0.122124	0.109539
ttggt	0.116777	0.264071	0.301749
ttgta	0.0849854	0.271858	0.29973
ttgtc	0.193963	0.173451	0.217434
ttgtg	0.251315	0.239646	0.319683
ttgtt	0.175835	0.451681	0.544989
tttaa	-0.0249177	0.338761	0.349151
tttac	0.0712684	0.237522	0.268122
tttag	0.16243	0.230442	0.275412
tttat	0.0565889	0.411681	0.456551
tttca	0.203749	0.332743	0.40908
tttcc	0.233118	0.204248	0.259754
tttcg	-0.0493686	0.15292	0.148077
tttct	0.303949	0.425841	0.573551
tttga	0.20835	0.340531	0.41637
tttgc	0.277492	0.222655	0.296649
tttgg	0.149627	0.272566	0.316415
tttgt	0.181931	0.467257	0.550431
tttta	0.0207096	0.424071	0.470754
ttttc	0.269767	0.398938	0.517284
ttttg	0.232784	0.466549	0.576699
ttttt	0.162445	0.456991	0.557225

## Sheet: RI4-FeatureSet4
agg	-0.322621	0.494867	0.411442
ccg	-0.45669	0.318938	0.224074
cga	-0.330104	0.449204	0.366948
cgg	-0.516123	0.308673	0.209272
ggg	-0.351309	0.364602	0.282737
gaag	-0.357348	0.338053	0.267968
ctctt	0.305098	0.233274	0.327829
ctttg	0.303603	0.225487	0.305531
tctct	0.312681	0.249912	0.353755
tcttg	0.345856	0.223363	0.32249
ttctg	0.301517	0.221593	0.30257
tttct	0.303949	0.425841	0.573551

## Sheet: RI5
x(k)	α(x(k))	SFalse(x(k))	STrue(x(k))
aa	-0.0228426	0.979113	0.995465
ac	-0.0212208	0.968031	0.980201			α(x(k))	SFalse(x(k))	STrue(x(k))
ag	-0.062824	1	0.999966			>=0.3		>=0.25
at	0.0175003	0.98977	0.999846			<=-0.3	>=0.25
ca	-0.00694078	0.98295	0.993223
cc	-0.0803525	0.837596	0.859008
cg	-0.227717	0.756607	0.718102
ct	0.073386	0.988065	0.998032
ga	-0.0613829	0.968883	0.983846
gc	-0.00959111	0.885337	0.912434
gg	-0.154218	0.834186	0.839654
gt	0.0095055	0.997016	0.999983
ta	0.0175426	0.989344	0.999778
tc	0.0429073	0.984655	0.997673
tg	0.0389506	0.992754	0.998922
tt	0.0629688	0.988917	0.99988
aaa	-0.00500352	0.817988	0.849031
aac	-0.0241191	0.765132	0.792251
aag	-0.112239	0.776215	0.774061
aat	0.0348404	0.895141	0.937898
aca	-0.0219213	0.759165	0.777004
acc	-0.12075	0.54561	0.530238
acg	-0.268164	0.391304	0.335375
act	0.099004	0.78133	0.849921
aga	-0.111297	0.717391	0.701177
agc	-0.0729961	0.542199	0.53835
agg	-0.287882	0.482523	0.411442
agt	0.0396849	0.764706	0.800072
ata	0.0365362	0.81202	0.864399
atc	0.0149804	0.821824	0.844976
atg	0.0264945	0.830776	0.871244
att	0.0539884	0.926684	0.976932
caa	-0.0661406	0.788576	0.788949
cac	0.00285629	0.536232	0.563642
cag	0.0480149	0.751918	0.823362
cat	0.0662032	0.799233	0.856185
cca	-0.100719	0.59676	0.592477
ccc	-0.231024	0.348252	0.311674
ccg	-0.437758	0.314578	0.224074
cct	0.0458275	0.618073	0.66779
cga	-0.329953	0.453538	0.366948
cgc	-0.294522	0.247229	0.205661
cgg	-0.512173	0.315857	0.209272
cgt	-0.129151	0.481245	0.457115
cta	0.0436667	0.736573	0.775549
ctc	0.0956964	0.676897	0.764135
ctg	0.115466	0.685422	0.75344
ctt	0.147004	0.890452	0.962369
gaa	-0.0409321	0.760017	0.786399
gac	-0.0984373	0.527707	0.511038
gag	-0.214363	0.596334	0.558286
gat	0.00430594	0.8052	0.839979
gca	0.0446928	0.608269	0.654425
gcc	-0.210719	0.352941	0.313163
gcg	-0.425958	0.271952	0.194007
gct	0.0839245	0.647485	0.697738
gga	-0.246808	0.577579	0.51944
ggc	-0.201449	0.364876	0.329335
ggg	-0.368518	0.374254	0.282737
ggt	-0.0981401	0.643649	0.633565
gta	0.0626534	0.845269	0.910826
gtc	-0.00400746	0.623615	0.640855
gtg	-0.00582229	0.702899	0.726316
gtt	0.0361175	0.924126	0.955935
taa	0.0344749	0.878943	0.943562
tac	0.0410728	0.736999	0.780444
tag	0.051287	0.735294	0.784653
tat	0.0578114	0.876385	0.946061
tca	0.0626924	0.843137	0.89669
tcc	-0.000593405	0.642796	0.678657
tcg	-0.19181	0.525149	0.477206
tct	0.138262	0.887468	0.958536
tga	0.0730028	0.849531	0.914915
tgc	0.136645	0.683291	0.760268
tgg	-0.0492951	0.714408	0.733247
tgt	0.0984838	0.884058	0.951862
tta	0.0409749	0.904518	0.965826
ttc	0.111892	0.890878	0.959409
ttg	0.0934453	0.922421	0.972517
ttt	0.102406	0.927536	0.992248
aaaa	0.000344288	0.470588	0.502327
aaac	0.0208851	0.44416	0.474742
aaag	-0.0956955	0.426684	0.414008
aaat	0.0534058	0.577579	0.629407
aaca	-0.0288434	0.449275	0.455113
aacc	-0.10468	0.283035	0.273564
aacg	-0.354959	0.189685	0.140598
aact	0.0763729	0.460784	0.516736
aaga	-0.193039	0.441603	0.404032
aagc	-0.0815109	0.28133	0.276764
aagg	-0.352402	0.241688	0.185964
aagt	0.0399441	0.44757	0.476607
aata	-0.0110708	0.48295	0.496064
aatc	0.0353832	0.463342	0.490057
aatg	0.0686899	0.456095	0.504723
aatt	0.0854857	0.605712	0.673575
acaa	-0.138479	0.422847	0.396023
acac	0.00760101	0.225064	0.238346
acag	-0.0413153	0.331202	0.324423
acat	0.0738554	0.430094	0.471353
acca	-0.13373	0.283461	0.268824
accc	-0.233728	0.148338	0.123913
accg	-0.498432	0.131714	0.0812171
acct	-0.006578	0.270673	0.277791
acga	-0.359883	0.179881	0.130861
acgc	-0.322628	0.0907928	0.0694606
acgg	-0.565866	0.109974	0.0650969
acgt	-0.14352	0.180307	0.163478
acta	0.0220007	0.356351	0.375009
actc	0.0822459	0.296675	0.336043
actg	0.191516	0.272805	0.334195
actt	0.173974	0.501279	0.588747
agaa	-0.0995135	0.41006	0.403672
agac	-0.156582	0.228474	0.204668
agag	-0.26049	0.282609	0.239698
agat	-0.0790348	0.439898	0.424464
agca	-0.114026	0.245951	0.231484
agcc	-0.303333	0.151321	0.119019
agcg	-0.543229	0.100171	0.0572421
agct	0.0560156	0.332055	0.354045
agga	-0.387994	0.262148	0.196061
aggc	-0.29252	0.133419	0.106441
aggg	-0.426223	0.161552	0.108546
aggt	-0.261005	0.240835	0.191269
agta	0.0854081	0.312447	0.345575
agtc	0.0462978	0.249787	0.270279
agtg	-0.00278833	0.28133	0.292542
agtt	0.0682491	0.52046	0.564943
ataa	-0.0477083	0.5	0.505835
atac	0.0269404	0.327366	0.352471
atag	0.052713	0.343564	0.368848
atat	0.112893	0.541773	0.618198
atca	0.00210438	0.459932	0.475033
atcc	-0.101819	0.28474	0.269971
atcg	-0.249843	0.206735	0.173369
atct	0.149328	0.540494	0.624478
atga	0.00190625	0.471867	0.496098
atgc	0.157809	0.290708	0.345712
atgg	-0.129054	0.345269	0.321942
atgt	0.0984128	0.548167	0.618352
atta	0.0235155	0.516198	0.556917
attc	0.0612822	0.503836	0.540027
attg	0.0796731	0.536658	0.583134
attt	0.107437	0.726343	0.825039
caaa	-0.0450175	0.470162	0.465826
caac	-0.159886	0.273231	0.254398
caag	-0.268538	0.316709	0.263844
caat	0.0255667	0.430946	0.452632
caca	0.00200283	0.278772	0.284876
cacc	-0.321874	0.173061	0.13709
cacg	-0.282745	0.0988917	0.0761517
cact	0.192642	0.269821	0.330858
caga	-0.167826	0.26087	0.232939
cagc	-0.251703	0.149616	0.123229
cagg	-0.32891	0.110827	0.0821411
cagt	0.0901987	0.239983	0.266685
cata	0.10021	0.361466	0.411732
catc	-0.0697692	0.34058	0.333288
catg	0.0441947	0.356351	0.369841
catt	0.16749	0.493606	0.592494
ccaa	-0.167759	0.304348	0.276217
ccac	-0.233246	0.170503	0.147067
ccag	-0.242541	0.185422	0.15203
ccat	0.0181501	0.29497	0.319649
ccca	-0.296474	0.171355	0.137586
cccc	-0.411918	0.0856777	0.0648744
cccg	-0.690624	0.0852515	0.0381785
ccct	-0.0310253	0.18798	0.191166
ccga	-0.505002	0.131714	0.0811657
ccgc	-0.57464	0.0673487	0.0391026
ccgg	-0.599656	0.0882353	0.0459477
ccgt	-0.372922	0.144075	0.101633
ccta	-0.0622436	0.22208	0.215775
cctc	-0.0636166	0.22549	0.228472
cctg	0.0114011	0.181586	0.192039
cctt	0.173077	0.356777	0.429376
cgaa	-0.236028	0.188832	0.154956
cgac	-0.504941	0.105286	0.0677493
cgag	-0.609456	0.15942	0.0891745
cgat	-0.292571	0.233163	0.181994
cgca	-0.207978	0.0988917	0.0843829
cgcc	-0.606829	0.0686275	0.0370833
cgcg	-0.72459	0.0451833	0.0192689
cgct	-0.168354	0.109974	0.097902
cgga	-0.634563	0.147911	0.0760832
cggc	-0.715105	0.0801364	0.0352009
cggg	-0.672502	0.0741688	0.03491
cggt	-0.378144	0.144501	0.104011
cgta	-0.130333	0.158568	0.14142
cgtc	-0.286349	0.132992	0.105483
cgtg	-0.369356	0.165388	0.117873
cgtt	-0.0401978	0.269821	0.268567
ctaa	0.113154	0.390878	0.447481
ctac	0.00187959	0.239983	0.24567
ctag	0.0644929	0.245951	0.263947
ctat	0.0312524	0.421995	0.45051
ctca	0.10425	0.35422	0.4009
ctcc	-0.0897834	0.216965	0.21728
ctcg	-0.295292	0.177749	0.140153
ctct	0.236235	0.426684	0.548994
ctga	0.156747	0.345269	0.4156
ctgc	0.153056	0.20503	0.246098
ctgg	-0.0336602	0.205882	0.20845
ctgt	0.21571	0.375107	0.457595
ctta	0.180042	0.467178	0.554419
cttc	0.159689	0.41006	0.503833
cttg	0.239113	0.424979	0.536707
cttt	0.225725	0.643223	0.782035
gaaa	0.0113328	0.445865	0.476402
gaac	-0.0402034	0.26087	0.262937
gaag	-0.353841	0.336743	0.267968
gaat	0.0570818	0.43052	0.466493
gaca	-0.154019	0.266411	0.240793
gacc	-0.281057	0.147059	0.119481
gacg	-0.521479	0.113384	0.0694606
gact	0.123039	0.252771	0.287049
gaga	-0.212462	0.306905	0.277415
gagc	-0.238757	0.176471	0.149428
gagg	-0.584938	0.202046	0.12239
gagt	-0.0380732	0.31202	0.316894
gata	-0.0213668	0.383632	0.388938
gatc	0.0127634	0.307332	0.319341
gatg	-0.0977725	0.362319	0.351581
gatt	0.0572952	0.544331	0.590235
gcaa	-0.0876886	0.266411	0.254826
gcac	-0.0100949	0.114663	0.113509
gcag	0.201808	0.275362	0.35218
gcat	0.0506411	0.278346	0.301766
gcca	-0.202894	0.160699	0.136491
gccc	-0.528177	0.0826939	0.0500548
gccg	-0.69488	0.0750213	0.0341057
gcct	-0.0202386	0.166667	0.168697
gcga	-0.492051	0.108269	0.0677151
gcgc	-0.533205	0.0502984	0.0289205
gcgg	-0.773818	0.0890878	0.0349784
gcgt	-0.186957	0.111679	0.0953864
gcta	0.0535329	0.250213	0.266753
gctc	0.0863479	0.196078	0.218581
gctg	-0.0722036	0.21867	0.214063
gctt	0.211011	0.378943	0.46497
ggaa	-0.208211	0.300512	0.2628
ggac	-0.415631	0.156863	0.106304
ggag	-0.565071	0.207587	0.129441
ggat	-0.169362	0.31202	0.286382
ggca	-0.197344	0.157289	0.135499
ggcc	-0.440406	0.087809	0.0582175
ggcg	-0.74141	0.0835465	0.0355089
ggct	-0.014827	0.180733	0.187248
ggga	-0.405477	0.185848	0.131032
gggc	-0.492674	0.0809889	0.0508591
gggg	-0.543357	0.101449	0.0600315
gggt	-0.309176	0.22208	0.168218
ggta	-0.268046	0.239557	0.191851
ggtc	-0.166894	0.178602	0.157044
ggtg	-0.243002	0.221654	0.196044
ggtt	-0.0075789	0.431373	0.443391
gtaa	0.0944812	0.530691	0.597063
gtac	0.0758035	0.23913	0.271699
gtag	-0.00445098	0.315431	0.319153
gtat	0.0876833	0.478687	0.528065
gtca	0.0148218	0.278772	0.29078
gtcc	-0.124871	0.167945	0.155606
gtcg	-0.458173	0.14578	0.0933842
gtct	0.125528	0.372549	0.42722
gtga	0.0155283	0.393862	0.4137
gtgc	0.00650494	0.193095	0.19654
gtgg	-0.212584	0.242967	0.221216
gtgt	0.0690794	0.405371	0.439951
gtta	-0.0222594	0.493606	0.512424
gttc	0.1102	0.38491	0.43504
gttg	-0.0138253	0.465473	0.470857
gttt	0.105697	0.727621	0.810066
taaa	0.0502396	0.544331	0.604952
taac	0.00340528	0.412191	0.439027
taag	0.0229746	0.44075	0.463276
taat	0.0614135	0.574595	0.630827
taca	0.0110538	0.422421	0.44156
tacc	-0.0246527	0.23913	0.235386
tacg	-0.155195	0.160273	0.149018
tact	0.148597	0.439471	0.507701
taga	0.0463839	0.355072	0.373383
tagc	0.0753726	0.233163	0.251882
tagg	-0.10426	0.222506	0.205438
tagt	0.125042	0.386189	0.444589
tata	0.0889144	0.51364	0.579591
tatc	0.0837666	0.448849	0.492915
tatg	0.0864205	0.514066	0.580943
tatt	0.0646473	0.624467	0.70999
tcaa	0.00644215	0.495311	0.510233
tcac	0.0772374	0.316709	0.343761
tcag	0.0760112	0.380648	0.418218
tcat	0.133708	0.519608	0.596276
tcca	-0.014901	0.328218	0.345712
tccc	-0.149956	0.21526	0.195924
tccg	-0.288762	0.143649	0.112174
tcct	0.127906	0.363598	0.423078
tcga	-0.313404	0.268542	0.209118
tcgc	-0.16918	0.116368	0.101769
tcgg	-0.425539	0.153453	0.104234
tcgt	-0.0796177	0.271952	0.264135
tcta	0.110129	0.462063	0.518071
tctc	0.174013	0.447144	0.547214
tctg	0.223565	0.441603	0.540626
tctt	0.21563	0.670077	0.811281
tgaa	0.0622666	0.532822	0.584434
tgac	0.135589	0.280477	0.330584
tgag	-0.0194888	0.36786	0.382555
tgat	0.146509	0.579284	0.663273
tgca	0.211658	0.401108	0.489989
tgcc	0.0189345	0.167519	0.17479
tgcg	-0.176713	0.13214	0.113663
tgct	0.217347	0.387468	0.475015
tgga	-0.126308	0.3815	0.35858
tggc	-0.00740179	0.212702	0.217434
tggg	-0.273049	0.249787	0.200476
tggt	0.0295821	0.446718	0.485488
tgta	0.107156	0.482523	0.542765
tgtc	0.124014	0.357204	0.41009
tgtg	0.164528	0.443734	0.521682
tgtt	0.115953	0.719096	0.806985
ttaa	0.03824	0.580563	0.63632
ttac	0.0970855	0.453964	0.513896
ttag	0.0729259	0.463768	0.505647
ttat	0.0618902	0.650043	0.741033
ttca	0.147423	0.563086	0.657728
ttcc	0.107836	0.393436	0.44553
ttcg	-0.0998857	0.29156	0.275549
ttct	0.198662	0.687127	0.809347
ttga	0.155951	0.580563	0.672668
ttgc	0.21608	0.42711	0.513006
ttgg	0.0105638	0.485934	0.506914
ttgt	0.131208	0.6948	0.787391
ttta	0.0648471	0.682438	0.768037
tttc	0.199279	0.680307	0.808936
tttg	0.146568	0.748508	0.835786
tttt	0.142083	0.748934	0.874564
aaaaa	-0.0327282	0.218244	0.216801
aaaac	0.00368736	0.20162	0.212352
aaaag	-0.158433	0.202472	0.180368
aaaat	0.0423004	0.275789	0.301612
aaaca	-0.0256461	0.216965	0.21444
aaacc	-0.0522232	0.128303	0.125762
aaacg	-0.312989	0.0775789	0.0577384
aaact	0.142611	0.206735	0.248871
aaaga	-0.209477	0.203325	0.175662
aaagc	-0.0617807	0.105286	0.103806
aaagg	-0.233339	0.0933504	0.076049
aaagt	0.0571724	0.184996	0.196283
aaata	-0.0569471	0.2289	0.224947
aaatc	0.0556318	0.18798	0.207424
aaatg	0.111331	0.19821	0.231244
aaatt	0.112877	0.293265	0.340116
aacaa	-0.142782	0.20844	0.187162
aacac	0.00211471	0.0942029	0.100674
aacag	-0.0363024	0.129156	0.12607
aacat	0.0709817	0.187127	0.209563
aacca	-0.11026	0.12532	0.120747
aaccc	-0.0500338	0.0554135	0.0553426
aaccg	-0.473822	0.059676	0.035817
aacct	-0.0461856	0.119352	0.116572
aacga	-0.407145	0.0741688	0.0500548
aacgc	-0.455483	0.0375107	0.0237867
aacgg	-0.673598	0.0520034	0.0237354
aacgt	-0.141354	0.0682012	0.059963
aacta	-0.0335135	0.163683	0.165514
aactc	-0.00326384	0.131714	0.135653
aactg	0.126439	0.11509	0.134284
aactt	0.133077	0.241688	0.28029
aagaa	-0.2132	0.220801	0.192347
aagac	-0.309979	0.102728	0.0779828
aagag	-0.407174	0.142796	0.0976282
aagat	-0.134297	0.203325	0.186426
aagca	-0.109705	0.110401	0.102334
aagcc	-0.3382	0.0622336	0.0472996
aagcg	-0.605602	0.0396419	0.0205353
aagct	0.0807465	0.140239	0.156085
aagga	-0.396912	0.108269	0.0773667
aaggc	-0.411028	0.0558397	0.0374598
aaggg	-0.580665	0.0652174	0.0356116
aaggt	-0.236048	0.0848252	0.069974
aagta	0.0767458	0.13896	0.153741
aagtc	0.00386615	0.105712	0.109111
aagtg	-0.0607075	0.117221	0.116384
aagtt	0.0745171	0.253197	0.275412
aataa	-0.0825662	0.216965	0.202615
aatac	0.0158366	0.109974	0.118745
aatag	0.0104905	0.126172	0.129937
aatat	0.00339349	0.263427	0.273
aatca	-0.00350313	0.201194	0.205096
aatcc	-0.125621	0.11509	0.103618
aatcg	-0.148424	0.0724638	0.0663119
aatct	0.167883	0.240835	0.289274
aatga	0.0618243	0.182864	0.203984
aatgc	0.227914	0.0984655	0.125762
aatgg	-0.108262	0.133419	0.125727
aatgt	0.0936828	0.233589	0.261312
aatta	-0.0178355	0.234442	0.237251
aattc	0.118991	0.182012	0.210196
aattg	0.0669896	0.223785	0.244199
aattt	0.155389	0.3474	0.419998
acaaa	-0.0967792	0.197357	0.185382
acaac	-0.346059	0.113811	0.0853926
acaag	-0.35893	0.126172	0.0923061
acaat	-0.0335284	0.170077	0.166558
acaca	-0.0747557	0.111679	0.105894
acacc	-0.242247	0.0490196	0.040523
acacg	-0.263294	0.0328218	0.025652
acact	0.24484	0.0869565	0.116076
acaga	-0.221319	0.0967604	0.0798823
acagc	-0.353657	0.044757	0.0314874
acagg	-0.373095	0.0302643	0.0205524
acagt	-0.0698782	0.0856777	0.0822267
acata	0.0858452	0.143649	0.160945
acatc	0.00168162	0.097613	0.102865
acatg	-0.0128429	0.141091	0.140153
acatt	0.154451	0.206309	0.244627
accaa	-0.177617	0.13214	0.113834
accac	-0.35046	0.0613811	0.046444
accag	-0.26723	0.0622336	0.0493703
accat	-0.0144605	0.112106	0.116521
accca	-0.229775	0.0537084	0.0439455
acccc	-0.410733	0.0289855	0.0191834
acccg	-0.613704	0.0268542	0.0131768
accct	-0.0745009	0.0605286	0.0594839
accga	-0.466557	0.0460358	0.0282018
accgc	-0.647513	0.0234442	0.01138
accgg	-0.521418	0.0289855	0.0156582
accgt	-0.537681	0.057971	0.0331816
accta	-0.102972	0.0758738	0.0692895
acctc	-0.0879472	0.0635124	0.0619652
acctg	-0.0719388	0.0630861	0.0601342
acctt	0.0782629	0.130435	0.141437
acgaa	-0.220737	0.0635124	0.05115
acgac	-0.411522	0.0319693	0.0206037
acgag	-0.5883	0.0490196	0.0266616
acgat	-0.380525	0.0716113	0.0500548
acgca	-0.174126	0.0328218	0.0281847
acgcc	-0.577166	0.0200341	0.0105757
acgcg	-0.73648	0.0144928	0.00605791
acgct	-0.246967	0.0353794	0.0282874
acgga	-0.733596	0.0494459	0.0215621
acggc	-0.734184	0.0225916	0.0100281
acggg	-0.340258	0.013214	0.00939489
acggt	-0.398098	0.0417732	0.0281847
acgta	-0.0440045	0.044757	0.0450407
acgtc	-0.237966	0.0336743	0.0267643
acgtg	-0.402374	0.0502984	0.0347389
acgtt	-0.0656446	0.0869565	0.0823636
actaa	0.169065	0.13896	0.169536
actac	-0.175848	0.0865303	0.0747142
actag	0.10318	0.0818414	0.0935553
actat	-0.0866828	0.170929	0.158584
actca	0.102912	0.105712	0.120987
actcc	-0.0339393	0.0494459	0.0501061
actcg	-0.340244	0.0541347	0.0393935
actct	0.186626	0.153879	0.191817
actga	0.262041	0.107843	0.142464
actgc	0.369575	0.043052	0.0648059
actgg	-0.0376989	0.0630861	0.061178
actgt	0.184017	0.1185	0.148042
actta	0.040139	0.172208	0.186768
acttc	0.121602	0.13214	0.15001
acttg	0.236909	0.155158	0.198645
acttt	0.293384	0.242967	0.326135
agaaa	-0.0359588	0.199488	0.202683
agaac	-0.167533	0.109974	0.0958485
agaag	-0.398786	0.134271	0.0996646
agaat	-0.0215312	0.173913	0.174156
agaca	-0.302463	0.106138	0.078787
agacc	-0.281826	0.0490196	0.0379389
agacg	-0.48254	0.0336743	0.0212369
agact	0.0884954	0.0895141	0.10011
agaga	-0.328984	0.141517	0.10894
agagc	-0.231204	0.0558397	0.0466151
agagg	-0.568461	0.0716113	0.0409508
agagt	-0.0291265	0.110401	0.108734
agata	-0.0543072	0.140665	0.141043
agatc	-0.238958	0.120205	0.0989287
agatg	-0.120848	0.124041	0.114604
agatt	-0.0212759	0.23572	0.235523
agcaa	-0.154201	0.0997442	0.0894141
agcac	-0.0914787	0.0375107	0.0347046
agcag	-0.243865	0.0630861	0.0521425
agcat	-0.0320448	0.0997442	0.10165
agcca	-0.325009	0.0656436	0.0476761
agccc	-0.599267	0.0302643	0.0159491
agccg	-0.777752	0.028133	0.0105243
agcct	-0.02101	0.0549872	0.0561127
agcga	-0.521227	0.0353794	0.0201588
agcgc	-0.539647	0.0119352	0.00679376
agcgg	-0.852605	0.0285593	0.00848792
agcgt	-0.331809	0.0345269	0.0249333
agcta	-0.0101667	0.104007	0.106082
agctc	0.0853676	0.0699062	0.0796598
agctg	-0.00874721	0.0788576	0.0803443
agctt	0.139861	0.161552	0.186683
aggaa	-0.289575	0.106564	0.0856664
aggac	-0.544286	0.0532822	0.0301526
aggag	-0.657781	0.0745951	0.0390513
aggat	-0.34514	0.115516	0.0841262
aggca	-0.428151	0.0554135	0.0363303
aggcc	-0.224189	0.0208866	0.0171127
aggcg	-0.763997	0.0251492	0.00965159
aggct	-0.108262	0.0583973	0.0542474
aggga	-0.542743	0.0643649	0.0375111
agggc	-0.376449	0.0208866	0.0144945
agggg	-0.587051	0.0319693	0.0165822
agggt	-0.313776	0.0737425	0.0547094
aggta	-0.545029	0.0652174	0.0379047
aggtc	-0.241066	0.044757	0.0362619
aggtg	-0.406014	0.0588235	0.0397871
aggtt	-0.072886	0.120631	0.114433
agtaa	0.175154	0.118073	0.143627
agtac	0.0554213	0.0618073	0.067099
agtag	0.0544583	0.0882353	0.093504
agtat	0.0217052	0.153879	0.157061
agtca	0.0439308	0.0903666	0.0956089
agtcc	-0.125383	0.0507246	0.0463413
agtcg	-0.259909	0.0366581	0.028544
agtct	0.154496	0.123615	0.149292
agtga	-0.0436388	0.122336	0.120285
agtgc	0.106127	0.0400682	0.0456568
agtgg	-0.111832	0.0669224	0.0612465
agtgt	0.027281	0.131287	0.141112
agtta	-0.0212111	0.175618	0.180967
agttc	0.164225	0.116368	0.140992
agttg	-0.0245038	0.158994	0.157814
agttt	0.136329	0.307758	0.35639
ataaa	-0.052307	0.228474	0.227257
ataac	-0.088777	0.14578	0.144209
ataag	-0.137143	0.145354	0.128328
ataat	-0.0329127	0.245098	0.244678
ataca	-0.00972605	0.153453	0.157608
atacc	-0.00572763	0.0690537	0.0701965
atacg	-0.173141	0.0456095	0.0404374
atact	0.098303	0.1526	0.175303
ataga	0.107647	0.124041	0.141043
atagc	0.163993	0.0609548	0.0737559
atagg	-0.241245	0.0716113	0.057978
atagt	0.129425	0.135124	0.157061
atata	0.158923	0.2289	0.271699
atatc	0.140638	0.165388	0.195496
atatg	0.115207	0.212702	0.242864
atatt	0.0791232	0.297528	0.338285
atcaa	-0.032498	0.199062	0.197703
atcac	0.0586481	0.100171	0.109573
atcag	-0.0264487	0.121057	0.121073
atcat	0.0105899	0.226343	0.234256
atcca	-0.103371	0.113384	0.109231
atccc	-0.337409	0.06948	0.0495072
atccg	-0.512456	0.054561	0.0322233
atcct	0.119146	0.114237	0.12879
atcga	-0.292371	0.0899403	0.0690841
atcgc	-0.201023	0.0328218	0.027774
atcgg	-0.489253	0.0481671	0.0292799
atcgt	-0.224424	0.0899403	0.0737217
atcta	0.105729	0.166667	0.189113
atctc	0.165898	0.165814	0.203778
atctg	0.164886	0.15601	0.185827
atctt	0.200135	0.292413	0.357331
atgaa	-0.0451824	0.226343	0.229345
atgac	-0.00174304	0.0967604	0.0990656
atgag	-0.167517	0.132566	0.113937
atgat	0.0926653	0.235294	0.26867
atgca	0.19149	0.141517	0.171213
atgcc	0.177961	0.0434783	0.053734
atgcg	-0.216868	0.0392157	0.0331645
atgct	0.188655	0.13896	0.169639
atgga	-0.162526	0.139812	0.125864
atggc	-0.117751	0.0669224	0.0625813
atggg	-0.430422	0.086104	0.056763
atggt	0.0131268	0.151321	0.161698
atgta	0.132607	0.175192	0.207133
atgtc	0.157207	0.120205	0.143644
atgtg	0.111191	0.181159	0.208005
atgtt	0.0731909	0.339301	0.376121
attaa	0.0650164	0.20503	0.226504
attac	0.0356092	0.150043	0.158875
attag	0.0904125	0.163683	0.181498
attat	-0.053984	0.284314	0.293261
attca	0.0549302	0.218244	0.233623
attcc	-0.0525698	0.119778	0.118626
attcg	-0.0951928	0.087809	0.0823807
attct	0.160154	0.272379	0.320419
attga	0.173357	0.214408	0.262441
attgc	0.219818	0.124041	0.153193
attgg	-0.0194765	0.150469	0.156992
attgt	0.0592407	0.28815	0.313625
attta	0.0263488	0.286445	0.309552
atttc	0.16478	0.273657	0.328325
atttg	0.146842	0.315857	0.371227
atttt	0.12634	0.460784	0.542388
caaaa	-0.0620955	0.219949	0.214406
caaac	-0.027709	0.116368	0.118129
caaag	-0.198096	0.127025	0.108187
caaat	0.0482856	0.196931	0.213635
caaca	-0.173652	0.117647	0.106749
caacc	-0.397685	0.0673487	0.0470258
caacg	-0.586873	0.0468883	0.0252413
caact	0.0320653	0.113811	0.12352
caaga	-0.22587	0.119352	0.0998699
caagc	-0.296106	0.0656436	0.0510644
caagg	-0.690799	0.0775789	0.0356972
caagt	-0.0508242	0.12532	0.122647
caata	-0.0273188	0.143223	0.138528
caatc	-0.0973709	0.12873	0.118968
caatg	0.0400035	0.12532	0.134472
caatt	0.10045	0.196078	0.222979
cacaa	-0.115366	0.114237	0.106167
cacac	0.00588353	0.0571185	0.058286
cacag	-0.0294587	0.06948	0.0685194
cacat	0.133022	0.111679	0.129561
cacca	-0.350255	0.0767263	0.057978
caccc	-0.485294	0.0345269	0.0210487
caccg	-0.649511	0.0302643	0.0146998
cacct	-0.176891	0.0660699	0.0581491
cacga	-0.22226	0.0302643	0.0248306
cacgc	-0.284646	0.0174766	0.0135362
cacgg	-0.518306	0.0225916	0.0131084
cacgt	-0.231081	0.0396419	0.031265
cacta	0.0786141	0.0818414	0.0909713
cactc	0.0158506	0.0707587	0.0744062
cactg	0.350232	0.0558397	0.082124
cactt	0.288272	0.120205	0.161647
cagaa	-0.139731	0.106991	0.0949072
cagac	-0.268021	0.0443308	0.0344651
cagag	-0.329926	0.0720375	0.0536313
cagat	-0.145935	0.108696	0.0953522
cagca	-0.206518	0.044757	0.0393935
cagcc	-0.550332	0.0332481	0.0184989
cagcg	-0.677869	0.0204604	0.0091382
cagct	-0.0895555	0.0716113	0.0681429
cagga	-0.40193	0.0473146	0.0309227
caggc	-0.225608	0.0183291	0.015025
caggg	-0.225674	0.0191816	0.0153501
caggt	-0.396257	0.0404945	0.0277397
cagta	0.254771	0.0532822	0.0712746
cagtc	-0.0446494	0.0494459	0.0492333
cagtg	-0.016084	0.0609548	0.0619139
cagtt	0.134221	0.119352	0.139092
cataa	0.105427	0.131287	0.153638
catac	-0.0709349	0.0852515	0.08363
catag	-0.00677768	0.0916454	0.0937094
catat	0.21121	0.176897	0.222483
catca	-0.166502	0.153453	0.134113
catcc	-0.212769	0.0639386	0.053426
catcg	-0.410036	0.056266	0.0368437
catct	0.0888677	0.167093	0.186495
catga	0.00310922	0.137681	0.138613
catgc	0.0914661	0.0733163	0.0798138
catgg	-0.0829019	0.0839727	0.0777774
catgt	0.139266	0.161552	0.187795
catta	0.112065	0.1526	0.17917
cattc	-0.0436312	0.14919	0.147546
cattg	0.151136	0.163257	0.190841
cattt	0.300442	0.254902	0.350537
ccaaa	-0.16586	0.139812	0.125608
ccaac	-0.264331	0.0699062	0.054196
ccaag	-0.468947	0.0792839	0.0509788
ccaat	-0.0121809	0.106564	0.108324
ccaca	-0.20564	0.0690537	0.0587138
ccacc	-0.597743	0.0464621	0.0265932
ccacg	-0.553291	0.0230179	0.0126121
ccact	-0.00286439	0.0656436	0.0675098
ccaga	-0.317879	0.0520034	0.0393593
ccagc	-0.485128	0.0306905	0.0191834
ccagg	-0.53579	0.0238704	0.0132624
ccagt	-0.110537	0.0532822	0.0490793
ccata	-0.0725788	0.0946292	0.0896879
ccatc	-0.288399	0.0852515	0.0674413
ccatg	0.143758	0.0669224	0.0784619
ccatt	0.11474	0.134271	0.159063
cccaa	-0.27586	0.0660699	0.0520056
cccac	-0.29461	0.0336743	0.0263878
cccag	-0.615802	0.0396419	0.0198508
cccat	-0.246136	0.0664962	0.0552228
cccca	-0.354034	0.0370844	0.027021
ccccc	-0.736162	0.0242967	0.0116538
ccccg	-0.834941	0.0179028	0.00561298
cccct	-0.168757	0.0392157	0.0345335
cccga	-0.75842	0.0332481	0.0128174
cccgc	-0.732565	0.014919	0.0059039
cccgg	-0.780315	0.0183291	0.00662263
cccgt	-0.534919	0.0255754	0.0143062
cccta	-0.215697	0.0524297	0.043723
ccctc	-0.132	0.0468883	0.0422171
ccctg	-0.0446036	0.0358056	0.0353378
ccctt	0.0720045	0.0869565	0.0954891
ccgaa	-0.36741	0.0387894	0.0267472
ccgac	-0.778133	0.0311168	0.0115511
ccgag	-0.719304	0.0358056	0.015641
ccgat	-0.349773	0.0481671	0.0340886
ccgca	-0.505301	0.0238704	0.0145972
ccgcc	-0.791026	0.0170503	0.00650284
ccgcg	-0.853257	0.011509	0.0033541
ccgct	-0.427162	0.0242967	0.0157095
ccgga	-0.634315	0.0315431	0.0155041
ccggc	-0.768355	0.0187553	0.00675953
ccggg	-0.766165	0.0183291	0.00674242
ccggt	-0.40025	0.0302643	0.0205866
ccgta	-0.358013	0.0353794	0.024591
ccgtc	-0.390268	0.0251492	0.017455
ccgtg	-0.490168	0.0332481	0.0199877
ccgtt	-0.358311	0.0690537	0.0483948
cctaa	0.0379928	0.0801364	0.0876001
cctac	-0.1726	0.0451833	0.0387261
cctag	-0.114341	0.0490196	0.0451605
cctat	-0.096714	0.0890878	0.0816791
cctca	-0.167385	0.0809889	0.0709494
cctcc	-0.377243	0.0520034	0.0392737
cctcg	-0.387088	0.0311168	0.0212882
cctct	0.136386	0.110401	0.131614
cctga	0.00451154	0.0682012	0.0715484
cctgc	0.0124938	0.0383632	0.0398385
cctgg	-0.251905	0.0383632	0.031419
cctgt	0.103644	0.0690537	0.0772298
cctta	0.138643	0.104433	0.11907
ccttc	0.0843291	0.087809	0.0992881
ccttg	0.13983	0.0924979	0.108358
ccttt	0.231125	0.187553	0.236669
cgaaa	-0.035131	0.0677749	0.0662605
cgaac	-0.244399	0.029838	0.0232562
cgaag	-0.687301	0.054561	0.0249161
cgaat	-0.178776	0.0767263	0.0648573
cgaca	-0.504173	0.0379369	0.0240776
cgacc	-0.787448	0.0319693	0.0120474
cgacg	-0.801466	0.0238704	0.00816278
cgact	-0.119243	0.0315431	0.0283729
cgaga	-0.629335	0.0639386	0.0320864
cgagc	-0.707565	0.0328218	0.0151105
cgagg	-0.772312	0.0336743	0.0126463
cgagt	-0.477263	0.0583973	0.0369122
cgata	-0.443423	0.0686275	0.0439284
cgatc	-0.323296	0.0498721	0.0362619
cgatg	-0.470363	0.0618073	0.0389486
cgatt	-0.16843	0.108269	0.0929564
cgcaa	-0.388139	0.0349531	0.0240776
cgcac	-0.419488	0.0157715	0.0102505
cgcag	-0.0568773	0.0272805	0.026405
cgcat	-0.119557	0.0319693	0.0293141
cgcca	-0.578996	0.026428	0.0139127
cgccc	-0.796603	0.011509	0.00410706
cgccg	-0.838898	0.0140665	0.0044322
cgcct	-0.485005	0.0260017	0.0160175
cgcga	-0.717917	0.014919	0.00616059
cgcgc	-0.733269	0.00682012	0.00277226
cgcgg	-0.900129	0.0144928	0.00347389
cgcgt	-0.557109	0.0140665	0.0079232
cgcta	-0.311	0.0294118	0.0222466
cgctc	-0.274093	0.0225916	0.0176946
cgctg	-0.316472	0.0255754	0.0190123
cgctt	-0.00436543	0.044757	0.0462386
cggaa	-0.467849	0.0460358	0.0284927
cggac	-0.772848	0.0217391	0.00811144
cggag	-0.855818	0.0387894	0.0119276
cggat	-0.604677	0.0652174	0.033541
cggca	-0.50403	0.0174766	0.0100794
cggcc	-0.880496	0.0187553	0.00477445
cggcg	-0.887051	0.0183291	0.00465466
cggct	-0.64102	0.0336743	0.017301
cggga	-0.675695	0.0234442	0.0110035
cgggc	-0.871389	0.0140665	0.00391882
cgggg	-0.815663	0.0174766	0.00581833
cgggt	-0.49898	0.0277067	0.0158122
cggta	-0.287067	0.0260017	0.019885
cggtc	-0.526048	0.0272805	0.0151105
cggtg	-0.676317	0.0409207	0.0192347
cggtt	-0.261447	0.0737425	0.059193
cgtaa	-0.0431314	0.0490196	0.0475734
cgtac	-0.220204	0.0285593	0.0238894
cgtag	-0.255619	0.0409207	0.0321206
cgtat	-0.0844152	0.0626598	0.057978
cgtca	-0.181664	0.0349531	0.0307345
cgtcc	-0.376471	0.0242967	0.0169245
cgtcg	-0.765401	0.0332481	0.0122698
cgtct	-0.124218	0.059676	0.0552228
cgtga	-0.280339	0.0498721	0.0387432
cgtgc	-0.478544	0.029838	0.0180026
cgtgg	-0.669185	0.044757	0.0212369
cgtgt	-0.232591	0.0656436	0.052673
cgtta	-0.0908424	0.0660699	0.0615203
cgttc	-0.00582663	0.0434783	0.0441509
cgttg	-0.290201	0.0801364	0.0614176
cgttt	0.0585244	0.140665	0.152115
ctaaa	0.19535	0.146633	0.184989
ctaac	-0.0837075	0.112958	0.105483
ctaag	0.0354507	0.0852515	0.0888151
ctaat	0.160431	0.177323	0.210281
ctaca	-0.0429264	0.0980392	0.0964474
ctacc	-0.0401571	0.0443308	0.0422856
ctacg	-0.440773	0.0353794	0.0231022
ctact	0.145326	0.109122	0.127421
ctaga	0.123941	0.0797101	0.0934869
ctagc	-0.00853422	0.0507246	0.0513724
ctagg	-0.154641	0.0490196	0.0444076
ctagt	0.279296	0.0856777	0.115802
ctata	0.0470858	0.153453	0.161801
ctatc	0.031398	0.105286	0.110394
ctatg	-0.0140699	0.128303	0.133223
ctatt	0.0223401	0.19821	0.208639
ctcaa	0.0584581	0.132992	0.147495
ctcac	0.0441723	0.0797101	0.083784
ctcag	0.0519249	0.0848252	0.0915018
ctcat	0.209191	0.147485	0.184595
ctcca	-0.141322	0.0916454	0.0825861
ctccc	-0.232233	0.0473146	0.0388801
ctccg	-0.42177	0.0323956	0.0219899
ctcct	0.00337222	0.0980392	0.105603
ctcga	-0.404919	0.0690537	0.0474023
ctcgc	-0.302265	0.0315431	0.0236498
ctcgg	-0.566589	0.041347	0.0226402
ctcgt	-0.104595	0.0669224	0.0623588
ctcta	0.210335	0.131714	0.164043
ctctc	0.0689599	0.158142	0.170357
ctctg	0.375631	0.122762	0.181549
ctctt	0.27924	0.241688	0.327829
ctgaa	0.160608	0.139812	0.169929
ctgac	0.0916031	0.0635124	0.0718564
ctgag	-0.141822	0.0890878	0.083938
ctgat	0.314048	0.151321	0.208022
ctgca	0.24133	0.0886616	0.114279
ctgcc	-0.0421336	0.0345269	0.0341913
ctgcg	-0.165854	0.0247229	0.0211342
ctgct	0.161383	0.0980392	0.117787
ctgga	-0.181612	0.0835465	0.072404
ctggc	0.114729	0.0315431	0.0364159
ctggg	-0.227879	0.0404945	0.0331303
ctggt	0.0835944	0.0899403	0.101273
ctgta	0.266602	0.0954817	0.128962
ctgtc	0.126633	0.0767263	0.0895681
ctgtg	0.369455	0.084399	0.125916
ctgtt	0.213508	0.219523	0.270193
cttaa	0.22576	0.175618	0.223578
cttac	0.257864	0.111679	0.14758
cttag	0.0916884	0.124467	0.137843
cttat	0.210275	0.223785	0.280615
cttca	0.156866	0.166667	0.200442
cttcc	0.0519452	0.109122	0.115802
cttcg	-0.149528	0.0630861	0.056318
cttct	0.216268	0.241262	0.313095
cttga	0.286824	0.159847	0.216048
cttgc	0.342534	0.0903666	0.129201
cttgg	0.0142356	0.115516	0.120645
cttgt	0.308918	0.209719	0.292491
cttta	0.214565	0.22549	0.277723
ctttc	0.287878	0.205456	0.282189
ctttg	0.279317	0.230605	0.305531
ctttt	0.258436	0.384058	0.501968
gaaaa	0.0149175	0.192668	0.209477
gaaac	0.00135899	0.143223	0.148111
gaaag	-0.154245	0.126172	0.112362
gaaat	0.0783411	0.195652	0.220669
gaaca	0.00740745	0.103581	0.108512
gaacc	-0.176139	0.0652174	0.0585598
gaacg	-0.470602	0.0362319	0.0231022
gaact	0.0721236	0.114237	0.124991
gaaga	-0.482225	0.155584	0.106167
gaagc	-0.384049	0.0882353	0.0612807
gaagg	-0.65538	0.0750213	0.0366213
gaagt	-0.0845322	0.118926	0.110617
gaata	0.0526114	0.130009	0.139674
gaatc	0.00252201	0.148764	0.152423
gaatg	0.0348077	0.121057	0.131238
gaatt	0.113408	0.206309	0.2372
gacaa	-0.265405	0.102728	0.0835615
gacac	-0.172619	0.0490196	0.0442878
gacag	-0.159523	0.0613811	0.053272
gacat	-0.0803549	0.112958	0.105654
gacca	-0.272054	0.0647911	0.0513896
gaccc	-0.544213	0.0353794	0.0199363
gaccg	-0.722174	0.026428	0.0113457
gacct	-0.0270238	0.0490196	0.0493189
gacga	-0.61466	0.0507246	0.0265419
gacgc	-0.624004	0.0225916	0.0111746
gacgg	-0.779201	0.026428	0.00963447
gacgt	-0.202265	0.0315431	0.0270381
gacta	0.0672815	0.07289	0.0798823
gactc	0.178436	0.0537084	0.0647717
gactg	0.028841	0.0613811	0.0643097
gactt	0.191057	0.11509	0.139743
gagaa	-0.256127	0.148764	0.123195
gagac	-0.38565	0.0771526	0.053426
gagag	-0.391596	0.0784314	0.0587309
gagat	-0.114091	0.139812	0.130091
gagca	-0.292691	0.0639386	0.0509446
gagcc	-0.522831	0.0366581	0.0223492
gagcg	-0.594185	0.0179028	0.00960025
gagct	-0.0808699	0.0869565	0.0819871
gagga	-0.685778	0.100171	0.0505339
gaggc	-0.59499	0.041347	0.0222979
gaggg	-0.73682	0.0502984	0.0208262
gaggt	-0.484834	0.0733163	0.044784
gagta	-0.0750669	0.0967604	0.0905435
gagtc	-0.035345	0.0626598	0.0624273
gagtg	-0.108798	0.0741688	0.0680574
gagtt	-0.034382	0.16965	0.173078
gataa	-0.227262	0.174339	0.144278
gatac	0.0786618	0.0797101	0.0881135
gatag	-0.0625844	0.0937766	0.0889691
gatat	0.11249	0.173913	0.199398
gatca	0.0190627	0.12191	0.127113
gatcc	-0.177662	0.0754476	0.0635054
gatcg	-0.432077	0.0558397	0.0367924
gatct	0.215865	0.130861	0.168543
gatga	-0.23394	0.177323	0.149223
gatgc	0.0843163	0.0703325	0.0805497
gatgg	-0.32672	0.0946292	0.0732767
gatgt	0.0610442	0.148338	0.161014
gatta	0.0337152	0.184143	0.190687
gattc	0.108498	0.168798	0.190927
gattg	0.0697372	0.169224	0.184167
gattt	0.0476708	0.317562	0.349853
gcaaa	-0.0824155	0.110401	0.103429
gcaac	-0.188198	0.0571185	0.0497638
gcaag	-0.260115	0.0669224	0.0538709
gcaat	0.0217197	0.0959079	0.0996817
gcaca	0.10509	0.0417732	0.0472312
gcacc	-0.327244	0.0272805	0.0196454
gcacg	-0.0849591	0.0110827	0.0101307
gcact	0.072967	0.0434783	0.0464269
gcaga	-0.219137	0.0537084	0.0459819
gcagc	-0.429166	0.0375107	0.0249846
gcagg	-0.324417	0.0183291	0.0133993
gcagt	-0.104651	0.0502984	0.046906
gcata	0.112212	0.0771526	0.0912793
gcatc	-0.04923	0.0741688	0.0703676
gcatg	-0.094638	0.0818414	0.0766308
gcatt	0.146618	0.120631	0.14474
gccaa	-0.375931	0.0724638	0.0491478
gccac	-0.329631	0.0332481	0.0247279
gccag	-0.31538	0.0289855	0.0211513
gccat	0.0575733	0.0524297	0.0575844
gccca	-0.641445	0.0306905	0.015641
gcccc	-0.646746	0.0187553	0.00874461
gcccg	-0.870657	0.013214	0.003491
gccct	-0.293473	0.0323956	0.0245054
gccga	-0.751141	0.0251492	0.0100623
gccgc	-0.742558	0.013214	0.00549319
gccgg	-0.741679	0.014919	0.00581833
gccgt	-0.650295	0.0311168	0.0143747
gccta	-0.0763723	0.0409207	0.0391882
gcctc	-0.294566	0.0490196	0.0370662
gcctg	-0.112468	0.0319693	0.0299815
gcctt	0.171507	0.0703325	0.0840235
gcgaa	-0.370446	0.0323956	0.0226402
gcgac	-0.494379	0.0157715	0.00961736
gcgag	-0.745611	0.0341006	0.013656
gcgat	-0.438852	0.041347	0.0266959
gcgca	-0.474845	0.0191816	0.0117907
gcgcc	-0.700846	0.00980392	0.00424396
gcgcg	-0.75844	0.00639386	0.00237867
gcgct	-0.461008	0.0187553	0.0116024
gcgga	-0.795311	0.0306905	0.0107981
gcggc	-0.83485	0.0183291	0.00568143
gcggg	-0.841146	0.016624	0.0052365
gcggt	-0.747126	0.0370844	0.0146656
gcgta	-0.0396278	0.0234442	0.023068
gcgtc	-0.277079	0.0213129	0.0164625
gcgtg	-0.361959	0.0255754	0.0180026
gcgtt	-0.163417	0.0532822	0.0459477
gctaa	0.0666286	0.100597	0.110069
gctac	0.110995	0.0481671	0.0550346
gctag	0.0827583	0.0498721	0.057071
gctat	0.0512157	0.0967604	0.104439
gctca	0.130296	0.0647911	0.0744404
gctcc	-0.29239	0.0451833	0.0338832
gctcg	-0.478112	0.0349531	0.021853
gctct	0.317829	0.086104	0.118865
gctga	-0.131404	0.0912191	0.0858375
gctgc	-0.106386	0.0515772	0.0480355
gctgg	-0.35705	0.0485934	0.0357314
gctgt	0.161732	0.0720375	0.0858546
gctta	0.301774	0.106138	0.143935
gcttc	0.166594	0.108269	0.131101
gcttg	0.193555	0.0980392	0.121056
gcttt	0.230732	0.193095	0.244507
ggaaa	-0.227748	0.132992	0.11267
ggaac	-0.145404	0.0618073	0.056472
ggaag	-0.570485	0.0963342	0.0532891
ggaat	-0.0222233	0.107843	0.109128
ggaca	-0.554435	0.0699062	0.0399925
ggacc	-0.43968	0.0302643	0.0194743
ggacg	-0.765774	0.0260017	0.00987405
ggact	-0.0799145	0.0511509	0.0478301
ggaga	-0.479472	0.0865303	0.0546752
ggagc	-0.45802	0.0375107	0.0235642
ggagg	-0.88366	0.0613811	0.0196283
ggagt	-0.295718	0.0664962	0.0505168
ggata	-0.202932	0.0937766	0.079848
ggatc	-0.144701	0.0720375	0.0626155
ggatg	-0.436084	0.0929241	0.062239
ggatt	-0.112548	0.161552	0.154032
ggcaa	-0.400693	0.0571185	0.0378363
ggcac	-0.116792	0.0208866	0.0187213
ggcag	-0.168453	0.0468883	0.0417722
ggcat	-0.114936	0.0558397	0.0519885
ggcca	-0.5105	0.0366581	0.0214251
ggccc	-0.734878	0.0179028	0.00735848
ggccg	-0.72271	0.0136402	0.00559587
ggcct	-0.146271	0.0311168	0.0279109
ggcga	-0.752348	0.0289855	0.011534
ggcgc	-0.811312	0.0136402	0.00444931
ggcgg	-0.924298	0.0260017	0.0056472
ggcgt	-0.526186	0.0268542	0.0153501
ggcta	0.0492878	0.044757	0.0474536
ggctc	-0.0558438	0.0370844	0.0359881
ggctg	-0.422932	0.0511509	0.0358854
ggctt	0.152518	0.0801364	0.0955575
gggaa	-0.470752	0.0873828	0.0544014
gggac	-0.458931	0.0315431	0.019731
gggag	-0.619994	0.041347	0.0206722
gggat	-0.281609	0.0699062	0.0560784
gggca	-0.557822	0.0336743	0.0184818
gggcc	-0.559099	0.013214	0.00754672
gggcg	-0.839683	0.0127877	0.00386748
gggct	-0.347666	0.0336743	0.0240263
gggga	-0.552239	0.0477408	0.026405
ggggc	-0.725396	0.0187553	0.00773496
ggggg	-0.778533	0.0251492	0.00956602
ggggt	-0.383684	0.0439045	0.0298104
gggta	-0.520312	0.0549872	0.0332158
gggtc	-0.328385	0.0379369	0.0277911
gggtg	-0.37661	0.0409207	0.0286125
gggtt	-0.224764	0.130861	0.105688
ggtaa	-0.489046	0.104433	0.0650284
ggtac	-0.260881	0.041347	0.0318981
ggtag	-0.145322	0.054561	0.0479841
ggtat	-0.138152	0.0916454	0.0834588
ggtca	-0.105275	0.0571185	0.0532377
ggtcc	-0.320508	0.0366581	0.0270724
ggtcg	-0.63047	0.0332481	0.0164453
ggtct	-0.0171706	0.0818414	0.081816
ggtga	-0.182363	0.0801364	0.0694435
ggtgc	-0.319695	0.0421995	0.0317955
ggtgg	-0.627512	0.0716113	0.040523
ggtgt	-0.0668036	0.0895141	0.08926
ggtta	-0.076454	0.122762	0.118951
ggttc	0.0224275	0.0937766	0.0981073
ggttg	-0.161974	0.120205	0.104371
ggttt	0.0335211	0.267263	0.279023
gtaaa	0.152703	0.187127	0.224742
gtaac	0.0358193	0.123188	0.130587
gtaag	0.100983	0.197783	0.221713
gtaat	0.0773372	0.20162	0.226265
gtaca	0.0701106	0.0873828	0.101085
gtacc	-0.0129743	0.0460358	0.0463413
gtacg	-0.176564	0.0460358	0.0425936
gtact	0.194544	0.102728	0.125299
gtaga	0.0347615	0.0971867	0.101359
gtagc	0.159472	0.0494459	0.0595352
gtagg	-0.175272	0.0532822	0.0450065
gtagt	-0.0550571	0.112958	0.110976
gtata	0.135477	0.160699	0.193015
gtatc	0.128144	0.111253	0.12737
gtatg	0.0886409	0.168372	0.19233
gtatt	0.0915036	0.204604	0.228814
gtcaa	-0.140414	0.119352	0.106664
gtcac	0.0593406	0.0588235	0.0632316
gtcag	0.056156	0.0605286	0.0654049
gtcat	0.105025	0.108696	0.122493
gtcca	-0.155885	0.0643649	0.0570025
gtccc	-0.329098	0.0404945	0.0302553
gtccg	-0.386757	0.0213129	0.0144089
gtcct	0.0297133	0.0682012	0.0718393
gtcga	-0.535433	0.0537084	0.0319324
gtcgc	-0.42722	0.0225916	0.0148367
gtcgg	-0.634339	0.0332481	0.0160517
gtcgt	-0.316921	0.0558397	0.0407112
gtcta	0.0295615	0.101876	0.10627
gtctc	0.18729	0.105286	0.130262
gtctg	0.0760844	0.0946292	0.103241
gtctt	0.18167	0.179881	0.222209
gtgaa	-0.0611588	0.165814	0.162742
gtgac	0.0407718	0.0677749	0.0717879
gtgag	0.0578244	0.109548	0.120901
gtgat	0.0393563	0.175192	0.184972
gtgca	0.0791159	0.0763001	0.0853241
gtgcc	-0.0748361	0.0302643	0.0282189
gtgcg	-0.189546	0.0230179	0.018978
gtgct	0.0318351	0.0852515	0.0897905
gtgga	-0.332388	0.105286	0.0807721
gtggc	-0.142826	0.0464621	0.0416353
gtggg	-0.382862	0.0588235	0.0407968
gtggt	-0.172924	0.110827	0.103635
gtgta	0.0673968	0.124467	0.142737
gtgtc	0.0203559	0.0848252	0.0884386
gtgtg	0.0863343	0.119352	0.129663
gtgtt	0.10328	0.234442	0.264957
gttaa	-0.0985048	0.205456	0.193288
gttac	0.0970252	0.120631	0.136679
gttag	-0.127732	0.172634	0.155589
gttat	0.00119458	0.229753	0.246013
gttca	0.123033	0.138107	0.158721
gttcc	0.0480314	0.0865303	0.0935382
gttcg	-0.273003	0.0707587	0.0541789
gttct	0.203855	0.210997	0.258077
gttga	0.0412347	0.182012	0.192142
gttgc	0.0973799	0.107417	0.121056
gttgg	-0.24186	0.14578	0.119772
gttgt	0.011593	0.231884	0.239339
gttta	0.0852692	0.262148	0.293021
gtttc	0.213873	0.267263	0.331388
gtttg	0.0974082	0.286871	0.325861
gtttt	0.11326	0.459932	0.527483
taaaa	0.0246976	0.251492	0.27928
taaac	0.0507822	0.173913	0.186084
taaag	0.00818155	0.163683	0.172445
taaat	0.0886746	0.245098	0.280118
taaca	0.0187326	0.182012	0.192672
taacc	-0.0603835	0.103154	0.0994079
taacg	-0.280042	0.0664962	0.0516462
taact	0.0212173	0.207587	0.219283
taaga	-0.0315311	0.182864	0.17941
taagc	0.129955	0.103154	0.118266
taagg	-0.106104	0.0797101	0.0727976
taagt	0.121806	0.20162	0.234821
taata	-0.00621763	0.217818	0.227069
taatc	0.126513	0.179454	0.204754
taatg	0.0681872	0.202899	0.223047
taatt	0.0594805	0.305627	0.333253
tacaa	-0.161389	0.170503	0.154237
tacac	0.0887396	0.0831202	0.0931104
tacag	-0.0118903	0.127451	0.128739
tacat	0.136458	0.179028	0.208125
tacca	-0.0152488	0.097613	0.0973373
taccc	-0.147066	0.044757	0.0396844
taccg	-0.354259	0.0366581	0.0258916
tacct	0.108417	0.0988917	0.109111
tacga	-0.217682	0.0583973	0.0473681
tacgc	-0.0469574	0.0255754	0.0250017
tacgg	-0.401025	0.0302643	0.0228113
tacgt	-0.0987709	0.0724638	0.0709494
tacta	0.0644105	0.141517	0.158002
tactc	0.126053	0.115942	0.135567
tactg	0.269558	0.104007	0.137518
tactt	0.2164	0.223359	0.281008
tagaa	0.127858	0.139386	0.16293
tagac	0.295795	0.0558397	0.0756896
tagag	-0.0553884	0.101876	0.100007
tagat	0.000608206	0.179454	0.182593
tagca	0.0463716	0.0780051	0.0853412
tagcc	0.0223012	0.0426257	0.0437059
tagcg	-0.361025	0.029838	0.0212882
tagct	0.209489	0.12191	0.150763
tagga	-0.146871	0.0907928	0.0809604
taggc	-0.0261149	0.043052	0.0433808
taggg	-0.119772	0.0575448	0.0513553
taggt	-0.0789784	0.0912191	0.0872065
tagta	0.16169	0.118073	0.145253
tagtc	0.158879	0.0882353	0.103874
tagtg	0.0910248	0.112106	0.125094
tagtt	0.132736	0.222506	0.261123
tataa	-0.0560987	0.249361	0.24781
tatac	0.0245785	0.153879	0.159576
tatag	0.18514	0.146633	0.182456
tatat	0.149671	0.287724	0.34003
tatca	0.104333	0.180307	0.204617
tatcc	-0.048834	0.105286	0.103173
tatcg	-0.255348	0.0771526	0.0604764
tatct	0.203828	0.236999	0.295161
tatga	0.104886	0.202899	0.234513
tatgc	0.191459	0.123615	0.153758
tatgg	-0.100563	0.144501	0.135037
tatgt	0.124718	0.278346	0.334417
tatta	-0.0296977	0.244672	0.255288
tattc	0.0800487	0.205882	0.226675
tattg	0.102188	0.239983	0.273427
tattt	0.0528673	0.393436	0.438856
tcaaa	0.0618458	0.223785	0.240622
tcaac	-0.0234334	0.113384	0.116589
tcaag	-0.202761	0.143649	0.120371
tcaat	0.0598344	0.22208	0.237764
tcaca	0.137529	0.125746	0.14539
tcacc	-0.288313	0.0852515	0.0659525
tcacg	-0.25522	0.0443308	0.0342084
tcact	0.273161	0.133845	0.175542
tcaga	-0.102047	0.123188	0.11291
tcagc	-0.0550149	0.0622336	0.0605106
tcagg	-0.26698	0.0524297	0.0411048
tcagt	0.358026	0.0971867	0.142481
tcata	0.174343	0.173913	0.211685
tcatc	-0.0492355	0.176897	0.174635
tcatg	0.148953	0.161978	0.187299
tcatt	0.237524	0.251492	0.325775
tccaa	-0.138542	0.137255	0.123006
tccac	-0.160271	0.0780051	0.0683312
tccag	-0.0720789	0.0784314	0.0761003
tccat	0.093276	0.141944	0.162451
tccca	-0.267931	0.0839727	0.0670135
tcccc	-0.274048	0.0502984	0.0394277
tcccg	-0.614077	0.0332481	0.0171812
tccct	0.0902991	0.0882353	0.0978506
tccga	-0.327573	0.0498721	0.0366041
tccgc	-0.474179	0.0285593	0.017609
tccgg	-0.565583	0.0392157	0.0214594
tccgt	-0.0075382	0.0473146	0.0481895
tccta	0.0172449	0.0967604	0.100092
tcctc	-0.0174694	0.117221	0.121364
tcctg	0.100745	0.0814152	0.0929222
tcctt	0.268442	0.178602	0.238774
tcgaa	-0.214801	0.0954817	0.0777432
tcgac	-0.465068	0.0443308	0.03082
tcgag	-0.601465	0.0771526	0.0414813
tcgat	-0.221438	0.121057	0.100383
tcgca	0.0218514	0.0336743	0.0352694
tcgcc	-0.545899	0.0311168	0.0172668
tcgcg	-0.646418	0.0179028	0.00847081
tcgct	0.0337919	0.0456095	0.0489253
tcgga	-0.497236	0.0571185	0.0342426
tcggc	-0.612602	0.028133	0.0142549
tcggg	-0.687799	0.0345269	0.0153501
tcggt	-0.230812	0.0622336	0.0506537
tcgta	-0.104307	0.0737425	0.0671333
tcgtc	-0.341426	0.0745951	0.0537853
tcgtg	-0.337824	0.0797101	0.0571223
tcgtt	0.108093	0.12532	0.14308
tctaa	0.115163	0.19821	0.222346
tctac	0.160815	0.101023	0.122715
tctag	0.126919	0.118073	0.133531
tctat	0.115187	0.220801	0.257598
tctca	0.184136	0.19139	0.232939
tctcc	-0.0159246	0.123188	0.126532
tctcg	-0.2345	0.0886616	0.0723355
tctct	0.290558	0.254902	0.353755
tctga	0.262141	0.173487	0.231279
tctgc	0.178833	0.114237	0.137877
tctgg	0.135026	0.0967604	0.113492
tctgt	0.322801	0.210145	0.291772
tctta	0.272391	0.248082	0.329454
tcttc	0.181698	0.245524	0.3133
tcttg	0.321207	0.230605	0.32249
tcttt	0.254776	0.409207	0.530991
tgaaa	0.126177	0.247229	0.290232
tgaac	0.119518	0.118926	0.139726
tgaag	-0.271273	0.191816	0.153826
tgaat	0.194504	0.235294	0.29706
tgaca	0.207903	0.110401	0.139606
tgacc	-0.0528803	0.0622336	0.0620679
tgacg	-0.359566	0.0498721	0.0351496
tgact	0.2625	0.126598	0.165925
tgaga	0.0143453	0.152174	0.161031
tgagc	-0.0511138	0.0818414	0.0800021
tgagg	-0.352182	0.0899403	0.0644295
tgagt	0.108912	0.164535	0.192176
tgata	0.137989	0.210145	0.241341
tgatc	0.291143	0.144928	0.196711
tgatg	0.0467444	0.211424	0.229294
tgatt	0.195835	0.330776	0.40321
tgcaa	0.0786182	0.129156	0.142087
tgcac	0.193585	0.0490196	0.0595866
tgcag	0.404281	0.168798	0.263228
tgcat	0.176001	0.154731	0.186837
tgcca	0.177211	0.0554135	0.0676124
tgccc	-0.286158	0.0315431	0.0249846
tgccg	-0.507143	0.0251492	0.0150934
tgcct	0.147596	0.0750213	0.0885071
tgcga	-0.301997	0.0451833	0.0339003
tgcgc	-0.295678	0.0208866	0.0159833
tgcgg	-0.499685	0.0319693	0.018824
tgcgt	0.115351	0.0481671	0.054795
tgcta	0.200753	0.114237	0.141522
tgctc	0.206289	0.0924979	0.114998
tgctg	0.0668058	0.103154	0.114501
tgctt	0.329493	0.206309	0.286211
tggaa	-0.0631106	0.16283	0.155623
tggac	-0.229126	0.0707587	0.0585256
tggag	-0.491847	0.117647	0.075142
tggat	0.00820568	0.169224	0.178879
tggca	0.0824022	0.0745951	0.0827572
tggcc	-0.36277	0.0456095	0.0324971
tggcg	-0.676411	0.0404945	0.01867
tggct	0.25883	0.0873828	0.115733
tggga	-0.223093	0.087809	0.0742522
tgggc	-0.350253	0.0379369	0.0274488
tgggg	-0.398525	0.0618073	0.0412075
tgggt	-0.265571	0.121483	0.0972004
tggta	-0.0550877	0.134697	0.130895
tggtc	-0.045641	0.101449	0.0984838
tggtg	-0.146021	0.142796	0.135345
tggtt	0.134517	0.26087	0.307567
tgtaa	0.13286	0.180307	0.209511
tgtac	0.0560096	0.0920716	0.106835
tgtag	0.0778223	0.175618	0.192159
tgtat	0.172048	0.226343	0.275378
tgtca	0.0898112	0.137681	0.15422
tgtcc	0.028949	0.0733163	0.077863
tgtcg	-0.333482	0.0609548	0.0443391
tgtct	0.273008	0.186275	0.247108
tgtga	0.159391	0.184569	0.221507
tgtgc	0.2369	0.0903666	0.115751
tgtgg	0.0703698	0.119352	0.134575
tgtgt	0.222661	0.236573	0.296102
tgtta	0.059669	0.271526	0.300619
tgttc	0.19234	0.21185	0.257838
tgttg	0.112243	0.266837	0.307601
tgttt	0.156774	0.493606	0.582586
ttaaa	-0.00948675	0.270673	0.289787
ttaac	0.0338814	0.184996	0.195907
ttaag	0.0292293	0.174339	0.185553
ttaat	0.0662991	0.287298	0.317236
ttaca	0.0522989	0.206735	0.22825
ttacc	-0.00892111	0.114663	0.116966
ttacg	-0.0513354	0.0626598	0.062239
ttact	0.20004	0.233589	0.28568
ttaga	0.012977	0.186275	0.19132
ttagc	0.0653068	0.11509	0.124478
ttagg	0.0134886	0.109548	0.112054
ttagt	0.15749	0.213129	0.2551
ttata	0.0333971	0.289003	0.322798
ttatc	0.0888133	0.218244	0.249247
ttatg	0.10304	0.260443	0.300517
ttatt	0.0213367	0.379795	0.414659
ttcaa	0.0726705	0.243819	0.265709
ttcac	0.13433	0.148764	0.171572
ttcag	0.158276	0.19821	0.2385
ttcat	0.205273	0.283035	0.345626
ttcca	0.0893056	0.160699	0.181361
ttccc	-0.00304795	0.100171	0.103361
ttccg	-0.0243805	0.0554135	0.0553597
ttcct	0.211012	0.195652	0.245294
ttcga	-0.260819	0.130861	0.104388
ttcgc	0.0290053	0.0426257	0.0444931
ttcgg	-0.247332	0.0583973	0.0476248
ttcgt	0.0255187	0.137255	0.143388
ttcta	0.125597	0.234015	0.272555
ttctc	0.209294	0.266837	0.331149
ttctg	0.282722	0.226769	0.30257
ttctt	0.267175	0.425405	0.553443
ttgaa	0.16497	0.268542	0.320881
ttgac	0.260097	0.124893	0.164984
ttgag	0.032381	0.172208	0.183346
ttgat	0.219078	0.323956	0.407437
ttgca	0.302029	0.196078	0.269509
ttgcc	-0.0207103	0.0831202	0.083031
ttgcg	-0.15843	0.0583973	0.0507564
ttgct	0.338685	0.202046	0.278356
ttgga	-0.0346252	0.194373	0.191748
ttggc	0.0791835	0.101876	0.112277
ttggg	-0.17863	0.124467	0.109539
ttggt	0.0757851	0.272805	0.301749
ttgta	0.0974655	0.269395	0.29973
ttgtc	0.168913	0.178176	0.217434
ttgtg	0.212778	0.252344	0.319683
ttgtt	0.141177	0.468883	0.544989
tttaa	-0.0288052	0.337596	0.349151
tttac	0.0658266	0.240835	0.268122
tttag	0.162271	0.23231	0.275412
tttat	0.0572094	0.411338	0.456551
tttca	0.213636	0.327366	0.40908
tttcc	0.224592	0.206309	0.259754
tttcg	-0.0701426	0.156863	0.148077
tttct	0.290155	0.430946	0.573551
tttga	0.176024	0.351236	0.41637
tttgc	0.285955	0.22208	0.296649
tttgg	0.0978497	0.289003	0.316415
tttgt	0.165706	0.471867	0.550431
tttta	0.0181034	0.42029	0.470754
ttttc	0.243431	0.409207	0.517284
ttttg	0.204285	0.478261	0.576699
ttttt	0.152119	0.462063	0.557225

## Sheet: RI5-FeatureSet5
ccg	-0.437758	0.314578	0.224074
cga	-0.329953	0.453538	0.366948
cgg	-0.512173	0.315857	0.209272
gcg	-0.425958	0.271952	0.194007
ggg	-0.368518	0.374254	0.282737
agga	-0.387994	0.262148	0.196061
gaag	-0.353841	0.336743	0.267968
tcga	-0.313404	0.268542	0.209118
cattt	0.300442	0.254902	0.350537
cttgt	0.308918	0.209719	0.292491
tctgt	0.322801	0.210145	0.291772
tcttg	0.321207	0.230605	0.32249
tgcag	0.404281	0.168798	0.263228
tgctt	0.329493	0.206309	0.286211
ttgca	0.302029	0.196078	0.269509
ttgct	0.338685	0.202046	0.278356

[truncated: 6 more sheets: RI6, RI6-FeatureSet6, RI-set-all-expressed, RI-set-all-expressed-FeatureSet, RI-set-stage-expressed, RI-stage-expressed-FeatureSet]
