# Supplementary material for: 50/50 Expressional Odds of Retention Signifies the Distinction between Retained Introns and Constitutively Spliced Introns in Arabidopsis thaliana
Source: Front Plant Sci. 2017 Oct 9;8:1728. doi: 10.3389/fpls.2017.01728 (PMC5640774; doi:10.3389/fpls.2017.01728)
Supplement: Supplementary file 2 [file Table5.XLSX]

## Sheet: enrichment pathway
KEGG_A_class	KEGG_B_class	Pathway	out (119)	All (4804)	Pvalue	Qvalue	Pathway ID	Genes	K_IDs
Genetic Information Processing	Translation	mRNA surveillance pathway	10	114	0.000462056	0.0365024	ko03015	AT3G26020;AT5G66240;AT4G32850;AT1G17980;AT4G14300;AT4G04885;AT2G13540;AT1G15200;AT3G26618;AT5G55670	K11584+K14962+K14376+K14376+K14411+K14400+K12882+K13114+K03265+K14398
Metabolism	Metabolism of terpenoids and polyketides	Carotenoid biosynthesis	3	29	0.0339038	0.624897	ko00906	AT1G31800;AT3G10230;AT1G10830	K15747+K06443+K15744
Metabolism	Amino acid metabolism	Glycine, serine and threonine metabolism	5	74	0.0355756	0.624897	ko00260	AT1G17745;AT5G38530;AT1G36370;AT5G22620;AT1G48030	K00058+K06001+K00600+K15634+K00382
Genetic Information Processing	Folding, sorting and degradation	Ubiquitin mediated proteolysis	8	157	0.0399404	0.624897	ko04120	AT5G02880;AT2G21470;AT3G61790;AT1G27840;AT4G38600;AT5G65740;AT4G10180;AT5G13840	K10590+K10685+K04506+K10570+K10590+K10606+K10571+K03364
Environmental Information Processing	Signal transduction	Plant hormone signal transduction	12	277	0.0402739	0.624897	ko04075	AT1G45249;AT3G27540;AT1G64280;AT3G20770;AT1G09530;AT4G16110;AT5G03280;AT5G54510;AT2G27050;AT2G25490;AT1G72770;AT5G41260	K14432+K00737+K14508+K14514+K12126+K14491+K14513+K14487+K14514+K14515+K14497+K14500
Genetic Information Processing	Transcription	Spliceosome	9	192	0.0474605	0.624897	ko03040	AT4G35785;AT4G21110;AT5G37370;AT2G13540;AT1G55310;AT3G56860;AT1G28060;AT1G16030;AT5G02500	K12897+K12873+K12850+K12882+K12900+K12741+K12843+K03283+K03283
Organismal Systems	Environmental adaptation	Circadian rhythm - plant	3	36	0.0585401	0.660666	ko04712	AT3G50000;AT1G09530;AT5G57360	K03097+K12126+K12115
Metabolism	Metabolism of cofactors and vitamins	One carbon pool by folate	2	20	0.0865341	0.854524	ko00670	AT1G36370;AT2G35040	K00600+K00602
Organismal Systems	Environmental adaptation	Plant-pathogen interaction	8	194	0.106824	0.860821	ko04626	AT2G18170;AT3G28910;AT2G04030;AT1G18890;AT2G17290;AT5G45260;AT1G25450;AT2G23980	K04371+K09422+K09487+K13412+K13412+K16225+K15397+K05391
Metabolism	Metabolism of cofactors and vitamins	Lipoic acid metabolism	1	5	0.117916	0.860821	ko00785	AT5G08415	K03644
Metabolism	Lipid metabolism	Sphingolipid metabolism	2	26	0.134709	0.860821	ko00600	AT3G48780;AT5G51290	K00654+K04715
Metabolism	Amino acid metabolism	Lysine degradation	2	27	0.143235	0.860821	ko00310	AT2G24270;AT5G55070	K00131+K00658
Genetic Information Processing	Replication and repair	Homologous recombination	3	56	0.160629	0.860821	ko03440	AT2G19490;AT2G32000;AT1G07745	K03553+K03165+K10871
Genetic Information Processing	Replication and repair	Non-homologous end-joining	1	8	0.181934	0.860821	ko03450	AT1G48050	K10885
Metabolism	Metabolism of other amino acids	Cyanoamino acid metabolism	3	60	0.185218	0.860821	ko00460	AT1G36370;AT1G61810;AT1G02850	K00600+K05350+K01188
Metabolism	Carbohydrate metabolism	Starch and sucrose metabolism	7	198	0.218571	0.860821	ko00500	AT4G17770;AT5G20830;AT3G29090;AT3G20440;AT1G61810;AT1G02850;AT3G29320	K16055+K00695+K01051+K00700+K05350+K01188+K00688
Metabolism	Carbohydrate metabolism	C5-Branched dibasic acid metabolism	1	10	0.222031	0.860821	ko00660	AT5G14200	K00052
Human Diseases	Endocrine and metabolic diseases	Insulin resistance	2	39	0.251493	0.860821	ko04931	AT3G29320;AT1G72770	K00688+K14497
Metabolism	Carbohydrate metabolism	Glyoxylate and dicarboxylate metabolism	3	74	0.277253	0.860821	ko00630	AT1G36370;AT5G14780;AT1G48030	K00600+K00122+K00382
Cellular Processes	Transport and catabolism	Endocytosis	5	143	0.280024	0.860821	ko04144	AT5G22770;AT5G39500;AT1G21980;AT1G16030;AT5G02500	K11824+K18443+K00889+K03283+K03283
Metabolism	Metabolism of cofactors and vitamins	Biotin metabolism	1	14	0.296469	0.860821	ko00780	AT1G74960	K09458
Metabolism	Metabolism of cofactors and vitamins	Nicotinate and nicotinamide metabolism	1	16	0.330995	0.860821	ko00760	AT4G14930	K03787
Metabolism	Amino acid metabolism	Alanine, aspartate and glutamate metabolism	2	49	0.343657	0.860821	ko00250	AT2G24270;AT4G24830	K00131+K01940
Metabolism	Carbohydrate metabolism	Butanoate metabolism	1	18	0.36384	0.860821	ko00650	AT2G24270	K00131
Metabolism	Biosynthesis of other secondary metabolites	Glucosinolate biosynthesis	1	20	0.395085	0.860821	ko00966	AT2G22330	K11813
Genetic Information Processing	Translation	RNA transport	5	169	0.408513	0.860821	ko03013	AT2G13540;AT1G15200;AT1G33410;AT2G05120;AT5G19320	K12882+K13114+K14303+K14300+K14319
Metabolism	Amino acid metabolism	Valine, leucine and isoleucine biosynthesis	1	23	0.439121	0.860821	ko00290	AT5G14200	K00052
Metabolism	Glycan biosynthesis and metabolism	Glycosylphosphatidylinositol(GPI)-anchor biosynthesis	1	24	0.453082	0.860821	ko00563	AT4G17910	K05283
Metabolism	Carbohydrate metabolism	Citrate cycle (TCA cycle)	2	63	0.465719	0.860821	ko00020	AT1G48030;AT5G55070	K00382+K00658
Metabolism	Global and Overview	Carbon metabolism	7	262	0.474943	0.860821	ko01200	AT1G17745;AT1G36370;AT2G24270;AT5G14780;AT5G22620;AT1G48030;AT5G55070	K00058+K00600+K00131+K00122+K15634+K00382+K00658
Environmental Information Processing	Membrane transport	ABC transporters	1	26	0.479977	0.860821	ko02010	AT3G28345	K05658
Metabolism	Lipid metabolism	Cutin, suberine and wax biosynthesis	1	27	0.492929	0.860821	ko00073	AT5G23190	K15402
Genetic Information Processing	Replication and repair	Nucleotide excision repair	2	69	0.513912	0.860821	ko03420	AT1G27840;AT4G30820	K10570+K10842
Human Diseases	Endocrine and metabolic diseases	AGE-RAGE signaling pathway in diabetic complications	1	30	0.529895	0.860821	ko04933	AT2G18170	K04371
Genetic Information Processing	Folding, sorting and degradation	RNA degradation	3	113	0.534957	0.860821	ko03018	AT2G32070;AT4G14990;AT5G35430	K12581+K12617+K12607
Metabolism	Global and Overview	2-Oxocarboxylic acid metabolism	2	74	0.551854	0.860821	ko01210	AT2G22330;AT5G14200	K11813+K00052
Metabolism	Nucleotide metabolism	Pyrimidine metabolism	3	116	0.552876	0.860821	ko00240	AT4G26510;AT4G14930;AT1G01210	K00876+K03787+K03019
Metabolism	Carbohydrate metabolism	Propanoate metabolism	1	32	0.553042	0.860821	ko00640	AT1G48030	K00382
Metabolism	Energy metabolism	Photosynthesis	2	77	0.573611	0.860821	ko00195	AT1G60950;AT4G05390	K02639+K02641
Metabolism	Carbohydrate metabolism	Glycolysis / Gluconeogenesis	3	120	0.576132	0.860821	ko00010	AT2G24270;AT5G22620;AT1G48030	K00131+K15634+K00382
Metabolism	Lipid metabolism	Fatty acid elongation	1	35	0.585659	0.860821	ko00062	AT1G25450	K15397
Metabolism	Metabolism of cofactors and vitamins	Ubiquinone and other terpenoid-quinone biosynthesis	1	35	0.585659	0.860821	ko00130	AT1G68890	K14759
Metabolism	Amino acid metabolism	Arginine biosynthesis	1	35	0.585659	0.860821	ko00220	AT4G24830	K01940
Metabolism	Lipid metabolism	alpha-Linolenic acid metabolism	1	36	0.595998	0.860821	ko00592	AT3G25770	K10525
Genetic Information Processing	Folding, sorting and degradation	Protein processing in endoplasmic reticulum	5	212	0.609741	0.860821	ko04141	AT2G04030;AT5G48660;AT1G16030;AT5G02500;AT5G49570	K09487+K14009+K03283+K03283+K01456
Metabolism	Global and Overview	Biosynthesis of amino acids	6	256	0.615534	0.860821	ko01230	AT1G17745;AT5G38530;AT1G36370;AT4G24830;AT5G22620;AT5G14200	K00058+K06001+K00600+K01940+K15634+K00052
Metabolism	Carbohydrate metabolism	Pentose and glucuronate interconversions	2	84	0.621382	0.860821	ko00040	AT3G29090;AT1G67750	K01051+K01728
Cellular Processes	Transport and catabolism	Phagosome	2	86	0.63426	0.860821	ko04145	AT2G16510;AT1G75630	K02155+K02155
Metabolism	Lipid metabolism	Fatty acid biosynthesis	1	40	0.634857	0.860821	ko00061	AT1G74960	K09458
Metabolism	Lipid metabolism	Glycerophospholipid metabolism	2	87	0.640571	0.860821	ko00564	AT2G41540;AT3G18850	K00006+K13513
Metabolism	Amino acid metabolism	Tyrosine metabolism	1	41	0.643978	0.860821	ko00350	AT2G24270	K00131
Metabolism	Amino acid metabolism	Phenylalanine metabolism	1	42	0.652873	0.860821	ko00360	AT2G37040	K10775
Metabolism	Energy metabolism	Nitrogen metabolism	1	42	0.652873	0.860821	ko00910	AT1G58180	K01673
Metabolism	Glycan biosynthesis and metabolism	N-Glycan biosynthesis	1	44	0.670007	0.860821	ko00510	AT3G27540	K00737
Genetic Information Processing	Transcription	RNA polymerase	1	45	0.678257	0.860821	ko03020	AT1G01210	K03019
Metabolism	Metabolism of terpenoids and polyketides	Limonene and pinene degradation	1	45	0.678257	0.860821	ko00903	AT5G25120	K00517
Metabolism	Biosynthesis of other secondary metabolites	Stilbenoid, diarylheptanoid and gingerol biosynthesis	1	47	0.694148	0.860821	ko00945	AT5G25120	K00517
Metabolism	Amino acid metabolism	Valine, leucine and isoleucine degradation	1	48	0.701799	0.860821	ko00280	AT1G48030	K00382
Genetic Information Processing	Folding, sorting and degradation	SNARE interactions in vesicular transport	1	48	0.701799	0.860821	ko04130	AT5G39510	K08493
Metabolism	Metabolism of cofactors and vitamins	Porphyrin and chlorophyll metabolism	1	48	0.701799	0.860821	ko00860	AT1G09940	K02492
Metabolism	Amino acid metabolism	Tryptophan metabolism	1	50	0.716537	0.860821	ko00380	AT2G22330	K11813
Genetic Information Processing	Translation	Ribosome biogenesis in eukaryotes	2	101	0.720181	0.860821	ko03008	AT3G50000;AT1G15440	K03097+K14558
Genetic Information Processing	Folding, sorting and degradation	Protein export	1	53	0.737299	0.860821	ko03060	AT5G05670	K12272
Genetic Information Processing	Transcription	Basal transcription factors	1	55	0.750295	0.860821	ko03022	AT4G30820	K10842
Metabolism	Biosynthesis of other secondary metabolites	Phenylpropanoid biosynthesis	3	157	0.753662	0.860821	ko00940	AT2G37040;AT1G61810;AT1G02850	K10775+K05350+K01188
Metabolism	Lipid metabolism	Glycerolipid metabolism	1	56	0.756552	0.860821	ko00561	AT3G18850	K13513
Metabolism	Carbohydrate metabolism	Pentose phosphate pathway	1	56	0.756552	0.860821	ko00030	AT2G24270	K00131
Metabolism	Carbohydrate metabolism	Galactose metabolism	1	57	0.762654	0.860821	ko00052	AT5G20250	K06617
Metabolism	Amino acid metabolism	Phenylalanine, tyrosine and tryptophan biosynthesis	1	58	0.768604	0.860821	ko00400	AT5G38530	K06001
Metabolism	Nucleotide metabolism	Purine metabolism	3	161	0.76877	0.860821	ko00230	AT2G35040;AT4G14930;AT1G01210	K00602+K03787+K03019
Metabolism	Metabolism of terpenoids and polyketides	Terpenoid backbone biosynthesis	1	60	0.780064	0.860821	ko00900	AT5G63910	K05906
Genetic Information Processing	Translation	Aminoacyl-tRNA biosynthesis	2	115	0.784546	0.860821	ko00970	AT2G04842;AT1G09620	K01868+K01869
Environmental Information Processing	Signal transduction	Phosphatidylinositol signaling system	1	66	0.811173	0.877845	ko04070	AT1G21980	K00889
Metabolism	Carbohydrate metabolism	Inositol phosphate metabolism	1	70	0.829446	0.88549	ko00562	AT1G21980	K00889
Metabolism	Global and Overview	Fatty acid metabolism	1	74	0.845964	0.891082	ko01212	AT1G74960	K09458
Metabolism	Carbohydrate metabolism	Pyruvate metabolism	1	84	0.880641	0.912548	ko00620	AT1G48030	K00382
Cellular Processes	Transport and catabolism	Peroxisome	1	87	0.889445	0.912548	ko04146	AT3G03490	K13337
Metabolism	Energy metabolism	Oxidative phosphorylation	2	162	0.915721	0.927462	ko00190	AT2G16510;AT1G75630	K02155+K02155
Genetic Information Processing	Translation	Ribosome	2	363	0.999153	0.999153	ko03010	AT3G55280;AT5G02870	K02893+K02930

## Sheet: genes name
genes with co-occurred RIs
AT1G01210
AT1G02670
AT1G04080
AT1G05750
AT1G09390
AT1G09530
AT1G13990
AT1G14670
AT1G15000
AT1G17745
AT1G18690
AT1G19025
AT1G21980
AT1G22860
AT1G25380
AT1G26460
AT1G26945
AT1G27045
AT1G27480
AT1G27630
AT1G27850
AT1G28060
AT1G29952
AT1G30410
AT1G31175
AT1G31800
AT1G32940
AT1G34460
AT1G35660
AT1G47550
AT1G48050
AT1G48280
AT1G48770
AT1G49740
AT1G53250
AT1G54770
AT1G55040
AT1G55310
AT1G58370
AT1G60950
AT1G61970
AT1G62480
AT1G63170
AT1G63690
AT1G64180
AT1G66880
AT1G67750
AT1G68320
AT1G68540
AT1G68890
AT1G69610
AT1G75630
AT1G76580
AT1G77800
AT1G78920
AT1G80245
AT1G80810
AT1G07745
AT1G09620
AT1G09940
AT1G10180
AT1G10830
AT1G12260
AT1G12700
AT1G13640
AT1G14710
AT1G14740
AT1G14790
AT1G14880
AT1G15200
AT1G15340
AT1G16030
AT1G17140
AT1G17232
AT1G17980
AT1G18250
AT1G18890
AT1G19715
AT1G22570
AT1G23080
AT1G25450
AT1G25570
AT1G26270
AT1G26930
AT1G27840
AT1G27930
AT1G28200
AT1G29395
AT1G32130
AT1G32340
AT1G32530
AT1G33060
AT1G33480
AT1G34065
AT1G34270
AT1G36370
AT1G36390
AT1G36990
AT1G42440
AT1G44100
AT1G45249
AT1G47670
AT1G48030
AT1G48040
AT1G48120
AT1G49160
AT1G51940
AT1G53040
AT1G55280
AT1G58220
AT1G58410
AT1G60560
AT1G60960
AT1G61430
AT1G63700
AT1G64280
AT1G64142
AT1G65690
AT1G65920
AT1G66920
AT1G66940
AT1G68400
AT1G68790
AT1G69020
AT1G69450
AT1G70500
AT1G80060
AT1G80830
AT2G01190
AT2G01390
AT2G02020
AT2G04030
AT2G04850
AT2G07170
AT2G13540
AT2G15730
AT2G17290
AT2G19490
AT2G19810
AT2G20410
AT2G20990
AT2G21385
AT2G21470
AT2G22330
AT2G22980
AT2G23910
AT2G23985
AT2G24762
AT2G25350
AT2G25590
AT2G27050
AT2G28070
AT2G28315
AT2G30150
AT2G30950
AT2G33480
AT2G34655
AT2G35230
AT2G47070
AT2G47420
AT2G01320
AT2G01990
AT2G04842
AT2G05160
AT2G15240
AT2G16270
AT2G16510
AT2G18170
AT2G18180
AT2G18550
AT2G20190
AT2G20390
AT2G23700
AT2G23450
AT2G23980
AT2G25490
AT2G26030
AT2G28060
AT2G30370
AT2G30700
AT2G31580
AT2G31840
AT2G32000
AT2G32070
AT2G32240
AT2G32460
AT2G35000
AT2G35040
AT2G35510
AT2G36840
AT2G36990
AT2G37040
AT2G37090
AT2G38740
AT2G39450
AT3G01480
AT3G02030
AT3G03860
AT3G06760
AT3G19910
AT3G19980
AT3G21295
AT3G23310
AT3G23450
AT3G25590
AT3G25770
AT3G26020
AT3G26070
AT3G26618
AT3G26922
AT3G27320
AT3G27540
AT3G27660
AT3G28770
AT3G28910
AT3G29090
AT3G29290
AT3G29320
AT3G29390
AT3G29810
AT3G42052
AT3G43840
AT3G44050
AT3G44970
AT3G45780
AT3G46290
AT3G48780
AT3G48980
AT3G49180
AT3G50000
AT3G54820
AT3G56600
AT3G59210
AT3G60400
AT3G60830
AT3G62890
AT3G02520
AT3G03490
AT3G04260
AT3G04590
AT3G19150
AT3G20440
AT3G20640
AT3G20770
AT3G21250
AT3G23430
AT3G24150
AT3G24440
AT3G26510
AT3G26910
AT3G27210
AT3G27580
AT3G28345
AT3G29030
AT3G43960
AT3G44190
AT3G45190
AT3G46180
AT3G46510
AT3G49400
AT3G49601
AT3G50380
AT3G53270
AT3G53850
AT3G56160
AT3G57410
AT3G60050
AT3G61790
AT3G62270
AT3G62330
AT3G62690
AT4G00440
AT4G00820
AT4G00990
AT4G01130
AT4G01460
AT4G04670
AT4G04885
AT4G08510
AT4G09180
AT4G10090
AT4G10180
AT4G11130
AT4G11270
AT4G14300
AT4G14930
AT4G15180
AT4G16110
AT4G16530
AT4G17770
AT4G18290
AT4G21110
AT4G21750
AT4G24690
AT4G26510
AT4G30820
AT4G38330
AT4G39690
AT4G00800
AT4G01000
AT4G01120
AT4G02210
AT4G08850
AT4G09510
AT4G09670
AT4G10590
AT4G11900
AT4G13100
AT4G14290
AT4G14990
AT4G16340
AT4G16490
AT4G17310
AT4G18030
AT4G19985
AT4G20430
AT4G22240
AT4G26140
AT4G37460
AT5G02650
AT5G02680
AT5G02870
AT5G02880
AT5G03280
AT5G08139
AT5G11060
AT5G14200
AT5G14780
AT5G19050
AT5G20540
AT5G25120
AT5G25520
AT5G26180
AT5G35430
AT5G38530
AT5G38780
AT5G39500
AT5G39510
AT5G39660
AT5G40720
AT5G41110
AT5G41140
AT5G41260
AT5G41790
AT5G42230
AT5G42480
AT5G42950
AT5G43460
AT5G44190
AT5G45260
AT5G45370
AT5G46450
AT5G46470
AT5G48660
AT5G53420
AT5G54900
AT5G55070
AT5G56040
AT5G56790
AT5G57010
AT5G61190
AT5G62270
AT5G66360
AT5G03795
AT5G05400
AT5G05670
AT5G08415
AT5G09880
AT5G10620
AT5G13840
AT5G14170
AT5G14620
AT5G14940
AT5G16680
AT5G17690
AT5G17930
AT5G18700
AT5G19320
AT5G20830
AT5G22450
AT5G22620
AT5G22720
AT5G23190
AT5G24590
AT5G24850
AT5G25590
AT5G26340
AT5G26622
AT5G27860
AT5G35560
AT5G35935
AT5G37590
AT5G40020
AT5G40240
AT5G40450
AT5G40520
AT5G40740
AT5G42400
AT5G43270
AT5G44100
AT5G44400
AT5G44930
AT5G45320
AT5G45540
AT5G46800
AT5G49570
AT5G51300
AT5G51640
AT5G53930
AT5G54510
AT5G54520
AT5G54910
AT5G55400
AT5G56730
AT5G56740
AT5G56900
AT5G56930
AT5G57210
AT5G59130
AT5G59550
AT5G60210
AT5G61390
AT5G61960
AT5G63910
AT5G64360
AT5G65460
AT5G66320
AT5G66850
AT5G66730
AT5G67460
AT3G06110
AT2G05120
AT1G17940
AT1G18900
AT5G20250
AT2G16940
AT2G17550
AT5G26910
AT1G28340
AT4G17910
AT3G27260
AT2G23760
AT1G29120
AT1G33410
AT2G32250
AT2G42920
AT1G49130
AT5G51290
AT5G54660
AT1G61640
AT1G61810
AT5G61830
AT1G66730
AT1G66783
AT5G65060
AT3G12600
AT3G13225
AT4G20260
AT1G35340
AT3G48900
AT1G54385
AT1G19030
AT1G77080
AT2G06860
AT3G42190
AT3G55280
AT3G43460
AT4G37570
AT5G14830
AT5G28600
AT5G28970
AT5G29020
AT2G07320
AT2G09910
AT4G08340
AT3G30810
AT1G37050
AT3G43350
AT1G41870
AT4G36980
AT1G08570
AT1G20925
AT1G61970
AT1G68080
AT1G73430
AT1G01020
AT1G04300
AT1G05180
AT1G14170
AT1G14380
AT1G15440
AT1G20100
AT1G65440
AT1G68660
AT1G74960
AT2G03890
AT2G15970
AT2G22120
AT2G38820
AT2G21660
AT2G24270
AT2G31141
AT2G32480
AT2G44980
AT2G46550
AT3G26020
AT3G52050
AT3G58110
AT3G10230
AT3G18850
AT3G19010
AT3G19720
AT3G49580
AT3G54620
AT4G21580
AT4G28260
AT4G32850
AT4G00430
AT4G05390
AT4G14740
AT4G24830
AT4G27050
AT4G35300
AT4G38600
AT5G01810
AT5G03190
AT5G10695
AT5G19940
AT5G57360
AT5G66240
AT5G02500
AT5G08160
AT5G20790
AT5G27860
AT5G37370
AT5G51110
AT5G55300
AT5G55670
AT5G61910
AT2G13100
AT5G25040
AT4G35785
AT2G41540
AT3G56860
AT1G58180
AT5G58320
AT1G68140
AT1G69530
AT1G72770
AT2G17695
AT4G04692
AT5G22770
AT3G12570
AT1G02850
AT4G16990
AT5G65740
