# Supplementary material for: 50/50 Expressional Odds of Retention Signifies the Distinction between Retained Introns and Constitutively Spliced Introns in Arabidopsis thaliana
Source: Front Plant Sci. 2017 Oct 9;8:1728. doi: 10.3389/fpls.2017.01728 (PMC5640774; doi:10.3389/fpls.2017.01728)
Supplement: Supplementary file 4 [file Presentation2.ZIP]

Archive with 23 entries (14 files):
- File S2/
- File S2/RIs_CSIs_ID/
- File S2/RIs_CSIs_ID/manual.rst
- File S2/RIs_CSIs_ID/ori_datas/
- File S2/RIs_CSIs_ID/ori_datas/csi/
- File S2/RIs_CSIs_ID/ori_datas/csi/simple1/
- File S2/RIs_CSIs_ID/ori_datas/csi/simple1/fpkm_gene_in
- File S2/RIs_CSIs_ID/ori_datas/csi/simple1/tran_in.gtf
- File S2/RIs_CSIs_ID/ori_datas/csi/simple2/
- File S2/RIs_CSIs_ID/ori_datas/csi/simple2/fpkm_gene_in
- File S2/RIs_CSIs_ID/ori_datas/csi/simple2/tran_in.gtf
- File S2/RIs_CSIs_ID/ori_datas/diff/
- File S2/RIs_CSIs_ID/ori_datas/diff/ri_sample1.txt
- File S2/RIs_CSIs_ID/ori_datas/diff/ri_sample2.txt
- File S2/RIs_CSIs_ID/ori_datas/ri/
- File S2/RIs_CSIs_ID/ori_datas/ri/asta.sample.gtf
- File S2/RIs_CSIs_ID/ori_datas/ri/isoforms.fpkm.sample
- File S2/RIs_CSIs_ID/perls/
- File S2/RIs_CSIs_ID/perls/Cal_diff_final.pl
- File S2/RIs_CSIs_ID/perls/Extract_CSI_info.pl
- File S2/RIs_CSIs_ID/perls/Extract_RI_info_final.pl
- File S2/RIs_CSIs_ID/perls/Find_CSI_Final.pl
- File S2/RIs_CSIs_ID/RIs_CSIs_ID.py
