# Supplementary material for: 50/50 Expressional Odds of Retention Signifies the Distinction between Retained Introns and Constitutively Spliced Introns in Arabidopsis thaliana
Source: Front Plant Sci. 2017 Oct 9;8:1728. doi: 10.3389/fpls.2017.01728 (PMC5640774; doi:10.3389/fpls.2017.01728)
Supplement: Supplementary file 4 [file Presentation2.ZIP › File S2/RIs_CSIs_ID/manual.rst]

RIs_CSIs_ID is implemented by perl and python, so the running platform needs to be installed perl(version 5.8.8 or higher) and python(version2.7 or higher) 	

Manuals and Examples:
	
	Usage:python RIs_CSIs_ID.py [options]* {ri,csi,diff,prerequisites}

	Commands arguments:
		ri 				the recognition and standardized recording of RIs from the results of ASTALAVISTA
			usage: RIs_CSIs_ID.py ri [-h] <asta_in> <fpkm_tran_in> <output>
			
			arguments:
			--asta_in           mergedFall_sorted.gtf_astalavista.gtf (the output file of astalavista)
			--fpkm_tran_in      isoforms.fpkm-tracking (the output file of cuffdiff)
			-o/--output         standardized RI data set(output)
			-h/--help

			example:
				python RIs_CSIs_ID.py ri --asta_in=ori_datas/ri/asta.sample.gtf --fpkm_tran_in=ori_datas/ri/isoforms.fpkm.sample -o output.txt
				the asta.sample.gtf and isoforms.fpkm.sample files is stored current directory ori_datas/ri/

		csi 			the recognition and standardized recording of CSIs from the results of transcript.gtf
			usage: RIs_CSIs_ID.py csi [-h] <tran_in> <fpkm_gene_in> <output>
			
			arguments:
			--tran_in           transcript files (1~3 output files of cuffmerge under different conditions)
			--fpkm_gene_in      genes.fpkm-tracking files (1~3 output files of cuffdiff under correspondent conditions)
			-o/--output  		output file
			-h/--help

			example:
				a pair data:
					python RIs_CSIs_ID.py csi --tran_in=ori_datas/csi/simple1/tran_in.gtf --fpkm_gene_in=ori_datas/csi/simple1/fpkm_gene_in -o output.txt
				two pair datas:
					python RIs_CSIs_ID.py csi --tran_in ori_datas/csi/simple1/tran_in.gtf ori_datas/csi/simple2/tran_in.gtf --fpkm_gene_in ori_datas/csi/simple1/fpkm_gene_in ori_datas/csi/simple2/fpkm_gene_in -o output.txt
				the tran_in.gtf and fpkm_gene_in files is stored current directory ori_datas/csi/simple1/, in current directory ori_datas/csi/simple2/ is another test case.


		diff 			compare differentiations of RIs among different conditions
			usage: RIs_CSIs_ID.py diff [-h] <RI1_in> <RI2_in> <coRIs_o> <diffRIs_o>
			
			arguments:
			--RI1_in            RI data set1
			--RI2_in            RI data set2
			--coRIs_o           co-occurring RIs(output)
			--diffRIs_o         different RIs(output)
			-h/--help

			example:
				python RIs_CSIs_ID.py diff --RI1_in=ori_datas/diff/ri_sample1.txt --RI2_in=ori_datas/diff/ri_sample2.txt --coRIs_o coRIs.txt --diffRIs_o diffRIs.txt
				the ri_sample1.txt and ri_sample2.txt files is stored current directory ori_datas/diff/

		prerequisites	To use RIs_CSIs_ID, your need download and install the following third-party software, then follow the instruction step by step to get the input files of RIs_CSIs_ID
			usage: RIs_CSIs_ID.py prerequisites [-h]
			
			arguments:
			-h/--help
	
	Optional arguments:
		-h/--help       Show version
		-v/--version    Show this help message
