# Supplementary material for: 50/50 Expressional Odds of Retention Signifies the Distinction between Retained Introns and Constitutively Spliced Introns in Arabidopsis thaliana
Source: Front Plant Sci. 2017 Oct 9;8:1728. doi: 10.3389/fpls.2017.01728 (PMC5640774; doi:10.3389/fpls.2017.01728)
Supplement: Supplementary file 4 [file Presentation2.ZIP › File S2/RIs_CSIs_ID/ori_datas/csi/simple1/fpkm_gene_in]

tracking_id	class_code	nearest_ref_id	gene_id	gene_short_name	tss_id	locus	length	coverage	sam1_FPKM	sam1_conf_lo	sam1_conf_hi	sam1_status	sam2_FPKM	sam2_conf_lo	sam2_conf_hi	sam2_status
XLOC_000001	-	-	XLOC_000001	AT1G01010	TSS1	Chr1:3630-5899	-	-	24.3517	19.3433	29.3601	OK	4.17657	3.06597	5.28717	OK
XLOC_000002	-	-	XLOC_000002	AT1G01040	TSS2,TSS3	Chr1:23145-33153	-	-	1.63754	0.731802	2.54328	OK	27.1789	20.0974	34.2605	OK
XLOC_000003	-	-	XLOC_000003	AT1G01046	TSS4	Chr1:23145-33153	-	-	0	0	0	OK	78.4745	0	225.133	OK
XLOC_000004	-	-	XLOC_000004	AT1G01073	TSS5	Chr1:44676-44787	-	-	0	0	0	OK	0	0	0	OK
XLOC_000005	-	-	XLOC_000005	AT1G01080	TSS6	Chr1:45240-47019	-	-	7.36544	1.40172	13.3292	OK	8.97657	5.17225	12.7809	OK
XLOC_000006	-	-	XLOC_000006	AT1G01090	TSS7	Chr1:47484-49286	-	-	2.63263	0	7.92023	OK	12.0459	4.54186	19.55	OK
XLOC_000007	-	-	XLOC_000007	AT1G01100	TSS8	Chr1:50074-51199	-	-	0.220038	0	0.841528	OK	4.17349	0	15.9407	OK
XLOC_000008	-	-	XLOC_000008	AT1G01110	TSS10,TSS9	Chr1:52238-54692	-	-	12.8293	9.99612	15.6625	OK	23.8287	18.8828	28.7745	OK
XLOC_000009	-	-	XLOC_000009	AT1G01115	TSS11	Chr1:56623-56740	-	-	0	0	0	OK	0	0	0	OK
XLOC_000010	-	-	XLOC_000010	AT1G01130	TSS12	Chr1:61904-64043	-	-	35.2836	27.0912	43.4759	OK	32.2545	21.953	42.5559	OK
XLOC_000011	-	-	XLOC_000011	AT1G01160	TSS13	Chr1:72338-74737	-	-	58.9652	44.5399	73.3905	OK	150.871	111.05	190.692	OK
XLOC_000012	-	-	XLOC_000012	AT1G01180	TSS14	Chr1:75582-76758	-	-	25.5153	20.0528	30.9779	OK	1.34491	0.765821	1.92399	OK
XLOC_000013	-	-	XLOC_000013	-	TSS15	Chr1:79106-80847	-	-	0.157019	0.0135744	0.300463	OK	3.20562	2.14121	4.27004	OK
XLOC_000014	-	-	XLOC_000014	-	TSS16	Chr1:81061-81331	-	-	0	0	0	OK	7.86257	3.06141	12.6637	OK
XLOC_000015	-	-	XLOC_000015	-	TSS17	Chr1:81447-81919	-	-	0	0	0	OK	3.65745	1.73705	5.57786	OK
XLOC_000016	-	-	XLOC_000016	-	TSS18	Chr1:82601-82925	-	-	0.168396	0	0.613716	OK	4.49624	1.73867	7.25381	OK
XLOC_000017	-	-	XLOC_000017	AT1G01190	TSS19	Chr1:82984-84864	-	-	3.91208	1.77177	6.05239	OK	2.7409	1.67447	3.80733	OK
XLOC_000018	-	-	XLOC_000018	AT1G01200	TSS20	Chr1:86514-88213	-	-	5.48633	2.02703	8.94562	OK	2.15318	0.106466	4.19989	OK
XLOC_000019	-	-	XLOC_000019	AT1G01210	TSS21	Chr1:88897-90622	-	-	60.8723	47.3071	74.4374	OK	29.1672	22.1	36.2344	OK
XLOC_000020	-	-	XLOC_000020	AT1G01220	TSS22	Chr1:91375-95651	-	-	3.36436	2.56802	4.16069	OK	11.9485	9.50058	14.3963	OK
XLOC_000021	-	-	XLOC_000021	AT1G01225,AT1G01230	TSS23,TSS24	Chr1:95986-99240	-	-	239.894	192.607	287.182	OK	76.0531	60.7111	91.3952	OK
XLOC_000022	-	-	XLOC_000022	AT1G01240	TSS25,TSS26	Chr1:99893-101834	-	-	88.7262	70.9868	106.466	OK	19.6787	15.318	24.0395	OK
XLOC_000023	-	-	XLOC_000023	AT1G01250	TSS27	Chr1:104490-105351	-	-	51.7183	30.3394	73.0973	OK	0.680223	0	2.04252	OK
XLOC_000024	-	-	XLOC_000024	AT1G01260	TSS28,TSS29	Chr1:108945-111609	-	-	12.2249	9.61606	14.8337	OK	15.2465	12.1008	18.3921	OK
XLOC_000025	-	-	XLOC_000025	AT1G01280	TSS30	Chr1:112262-113947	-	-	4.72237	3.4884	5.95633	OK	0.119411	0.001826	0.236995	OK
XLOC_000026	-	-	XLOC_000026	AT1G01290	TSS31	Chr1:114285-116108	-	-	75.6874	59.0042	92.3705	OK	24.9427	19.5392	30.3461	OK
XLOC_000027	-	-	XLOC_000027	AT1G01300	TSS32	Chr1:116942-118764	-	-	2.43939	0.729684	4.1491	OK	79.8897	47.142	112.637	OK
XLOC_000028	-	-	XLOC_000028	AT1G01305	TSS33	Chr1:119396-119997	-	-	1.16629	0.428777	1.90381	OK	0.244367	0	0.578031	OK
XLOC_000029	-	-	XLOC_000029	AT1G01310	TSS34	Chr1:120153-130577	-	-	3.41963	0	9.00874	OK	0.118309	0	1.21868	OK
