# Supplementary material for: 50/50 Expressional Odds of Retention Signifies the Distinction between Retained Introns and Constitutively Spliced Introns in Arabidopsis thaliana
Source: Front Plant Sci. 2017 Oct 9;8:1728. doi: 10.3389/fpls.2017.01728 (PMC5640774; doi:10.3389/fpls.2017.01728)
Supplement: Supplementary file 4 [file Presentation2.ZIP › File S2/RIs_CSIs_ID/ori_datas/csi/simple2/fpkm_gene_in]

tracking_id	class_code	nearest_ref_id	gene_id	gene_short_name	tss_id	locus	length	coverage	sam3_FPKM	sam3_conf_lo	sam3_conf_hi	sam3_status	sam4_FPKM	sam4_conf_lo	sam4_conf_hi	sam4_status
XLOC_000001	-	-	XLOC_000001	AT1G01010	TSS1	Chr1:3630-5899	-	-	12.374	0	24.7649	OK	14.676	0	29.5657	OK
XLOC_000002	-	-	XLOC_000002	AT1G01040	TSS2,TSS3	Chr1:23145-33170	-	-	8.32021	0	19.5934	OK	9.9438	0	27.4525	OK
XLOC_000003	-	-	XLOC_000003	AT1G01046	TSS4	Chr1:23145-33170	-	-	15.853	0	74.5267	OK	37.6606	0	213.671	OK
XLOC_000004	-	-	XLOC_000004	AT1G01073	TSS5	Chr1:44676-44787	-	-	0	0	0	OK	0	0	0	OK
XLOC_000005	-	-	XLOC_000005	AT1G01110	TSS6,TSS7	Chr1:52238-54692	-	-	1.67271	0	5.26089	OK	2.97474	0	8.53646	OK
XLOC_000006	-	-	XLOC_000006	AT1G01115	TSS8	Chr1:56623-56740	-	-	0	0	0	OK	0	0	0	OK
XLOC_000007	-	-	XLOC_000007	AT1G01160	TSS9	Chr1:72338-74737	-	-	36.1007	0	87.8726	OK	76.5042	0	212.702	OK
XLOC_000008	-	-	XLOC_000008	AT1G01180	TSS10	Chr1:75582-76758	-	-	10.1785	0	25.3385	OK	10.9095	0	22.9929	OK
XLOC_000009	-	-	XLOC_000009	AT1G01210	TSS11	Chr1:88897-89745	-	-	105.695	0	222.031	OK	170.923	0	406.882	OK
XLOC_000010	-	-	XLOC_000010	AT1G01220	TSS12	Chr1:91375-95651	-	-	4.51242	0	9.54655	OK	3.44437	0	8.7223	OK
XLOC_000011	-	-	XLOC_000011	AT1G01225,AT1G01230	TSS13,TSS14	Chr1:95986-99249	-	-	22.3273	0	48.0421	OK	19.9439	0	44.2499	OK
XLOC_000012	-	-	XLOC_000012	AT1G01240	TSS15,TSS16	Chr1:99893-101834	-	-	17.9727	0	42.1301	OK	27.7437	0.583878	54.9034	OK
XLOC_000013	-	-	XLOC_000013	AT1G01260	TSS17,TSS18	Chr1:108945-111609	-	-	8.06176	0	16.1419	OK	5.81972	0	12.6135	OK
XLOC_000014	-	-	XLOC_000014	AT1G01280	TSS19	Chr1:112262-113947	-	-	1.51249	0	4.98419	OK	3.431	0	9.9598	OK
XLOC_000015	-	-	XLOC_000015	AT1G01290	TSS20	Chr1:114285-116108	-	-	13.1896	0	30.9811	OK	15.4563	0	33.9374	OK
XLOC_000016	-	-	XLOC_000016	AT1G01300	TSS21	Chr1:116942-118764	-	-	30.2451	2.31008	58.1801	OK	14.5315	0	30.2873	OK
XLOC_000017	-	-	XLOC_000017	AT1G01305	TSS22	Chr1:119396-119997	-	-	1.1126	0	5.43278	OK	0	0	0	OK
XLOC_000018	-	-	XLOC_000018	AT1G01310	TSS23	Chr1:120153-130577	-	-	1.59922	0	15.4613	OK	2.58047	0	21.253	OK
XLOC_000019	-	-	XLOC_000019	AT1G01350	TSS24	Chr1:136123-138162	-	-	7.93203	0	18.8967	OK	11.6641	0	25.9533	OK
XLOC_000020	-	-	XLOC_000020	AT1G01355	TSS25	Chr1:138512-139568	-	-	3.50784	0	12.3097	OK	3.84008	0	12.4421	OK
XLOC_000021	-	-	XLOC_000021	AT1G01360	TSS26	Chr1:141970-143183	-	-	23.5816	0	49.8621	OK	37.9317	1.71283	74.1506	OK
XLOC_000022	-	-	XLOC_000022	AT1G01370,AT1G01630	TSS27,TSS28,TSS29	Chr1:143559-237817	-	-	31.1008	0	246.304	OK	36.9871	0	294.62	OK
XLOC_000023	-	-	XLOC_000023	AT1G01380	TSS30	Chr1:143559-237817	-	-	16.347	0	266.169	OK	16.6067	0	256.102	OK
