# Supplementary material for: 50/50 Expressional Odds of Retention Signifies the Distinction between Retained Introns and Constitutively Spliced Introns in Arabidopsis thaliana
Source: Front Plant Sci. 2017 Oct 9;8:1728. doi: 10.3389/fpls.2017.01728 (PMC5640774; doi:10.3389/fpls.2017.01728)
Supplement: Supplementary file 4 [file Presentation2.ZIP › File S2/RIs_CSIs_ID/ori_datas/csi/simple2/tran_in.gtf]

Chr1	Cufflinks	exon	3631	3913	.	+	.	gene_id "XLOC_000001"; transcript_id "TCONS_00000001"; exon_number "1"; gene_name "AT1G01010"; oId "AT1G01010.1"; nearest_ref "AT1G01010.1"; class_code "="; tss_id "TSS1"; p_id "P1";
Chr1	Cufflinks	exon	3996	4276	.	+	.	gene_id "XLOC_000001"; transcript_id "TCONS_00000001"; exon_number "2"; gene_name "AT1G01010"; oId "AT1G01010.1"; nearest_ref "AT1G01010.1"; class_code "="; tss_id "TSS1"; p_id "P1";
Chr1	Cufflinks	exon	4486	4605	.	+	.	gene_id "XLOC_000001"; transcript_id "TCONS_00000001"; exon_number "3"; gene_name "AT1G01010"; oId "AT1G01010.1"; nearest_ref "AT1G01010.1"; class_code "="; tss_id "TSS1"; p_id "P1";
Chr1	Cufflinks	exon	4706	5095	.	+	.	gene_id "XLOC_000001"; transcript_id "TCONS_00000001"; exon_number "4"; gene_name "AT1G01010"; oId "AT1G01010.1"; nearest_ref "AT1G01010.1"; class_code "="; tss_id "TSS1"; p_id "P1";
Chr1	Cufflinks	exon	5174	5326	.	+	.	gene_id "XLOC_000001"; transcript_id "TCONS_00000001"; exon_number "5"; gene_name "AT1G01010"; oId "AT1G01010.1"; nearest_ref "AT1G01010.1"; class_code "="; tss_id "TSS1"; p_id "P1";
Chr1	Cufflinks	exon	5439	5899	.	+	.	gene_id "XLOC_000001"; transcript_id "TCONS_00000001"; exon_number "6"; gene_name "AT1G01010"; oId "AT1G01010.1"; nearest_ref "AT1G01010.1"; class_code "="; tss_id "TSS1"; p_id "P1";
Chr1	Cufflinks	exon	23146	24451	.	+	.	gene_id "XLOC_000002"; transcript_id "TCONS_00000002"; exon_number "1"; gene_name "AT1G01040"; oId "AT1G01040.1"; nearest_ref "AT1G01040.1"; class_code "="; tss_id "TSS2"; p_id "P2";
Chr1	Cufflinks	exon	24542	24655	.	+	.	gene_id "XLOC_000002"; transcript_id "TCONS_00000002"; exon_number "2"; gene_name "AT1G01040"; oId "AT1G01040.1"; nearest_ref "AT1G01040.1"; class_code "="; tss_id "TSS2"; p_id "P2";
Chr1	Cufflinks	exon	24752	24962	.	+	.	gene_id "XLOC_000002"; transcript_id "TCONS_00000002"; exon_number "3"; gene_name "AT1G01040"; oId "AT1G01040.1"; nearest_ref "AT1G01040.1"; class_code "="; tss_id "TSS2"; p_id "P2";
Chr1	Cufflinks	exon	25041	25435	.	+	.	gene_id "XLOC_000002"; transcript_id "TCONS_00000002"; exon_number "4"; gene_name "AT1G01040"; oId "AT1G01040.1"; nearest_ref "AT1G01040.1"; class_code "="; tss_id "TSS2"; p_id "P2";
Chr1	Cufflinks	exon	25524	25743	.	+	.	gene_id "XLOC_000002"; transcript_id "TCONS_00000002"; exon_number "5"; gene_name "AT1G01040"; oId "AT1G01040.1"; nearest_ref "AT1G01040.1"; class_code "="; tss_id "TSS2"; p_id "P2";
Chr1	Cufflinks	exon	25825	25997	.	+	.	gene_id "XLOC_000002"; transcript_id "TCONS_00000002"; exon_number "6"; gene_name "AT1G01040"; oId "AT1G01040.1"; nearest_ref "AT1G01040.1"; class_code "="; tss_id "TSS2"; p_id "P2";
Chr1	Cufflinks	exon	26081	26203	.	+	.	gene_id "XLOC_000002"; transcript_id "TCONS_00000002"; exon_number "7"; gene_name "AT1G01040"; oId "AT1G01040.1"; nearest_ref "AT1G01040.1"; class_code "="; tss_id "TSS2"; p_id "P2";
Chr1	Cufflinks	exon	26292	26452	.	+	.	gene_id "XLOC_000002"; transcript_id "TCONS_00000002"; exon_number "8"; gene_name "AT1G01040"; oId "AT1G01040.1"; nearest_ref "AT1G01040.1"; class_code "="; tss_id "TSS2"; p_id "P2";
Chr1	Cufflinks	exon	26543	26776	.	+	.	gene_id "XLOC_000002"; transcript_id "TCONS_00000002"; exon_number "9"; gene_name "AT1G01040"; oId "AT1G01040.1"; nearest_ref "AT1G01040.1"; class_code "="; tss_id "TSS2"; p_id "P2";
Chr1	Cufflinks	exon	26862	27012	.	+	.	gene_id "XLOC_000002"; transcript_id "TCONS_00000002"; exon_number "10"; gene_name "AT1G01040"; oId "AT1G01040.1"; nearest_ref "AT1G01040.1"; class_code "="; tss_id "TSS2"; p_id "P2";
Chr1	Cufflinks	exon	27099	27281	.	+	.	gene_id "XLOC_000002"; transcript_id "TCONS_00000002"; exon_number "11"; gene_name "AT1G01040"; oId "AT1G01040.1"; nearest_ref "AT1G01040.1"; class_code "="; tss_id "TSS2"; p_id "P2";
Chr1	Cufflinks	exon	27372	27533	.	+	.	gene_id "XLOC_000002"; transcript_id "TCONS_00000002"; exon_number "12"; gene_name "AT1G01040"; oId "AT1G01040.1"; nearest_ref "AT1G01040.1"; class_code "="; tss_id "TSS2"; p_id "P2";
Chr1	Cufflinks	exon	27618	27713	.	+	.	gene_id "XLOC_000002"; transcript_id "TCONS_00000002"; exon_number "13"; gene_name "AT1G01040"; oId "AT1G01040.1"; nearest_ref "AT1G01040.1"; class_code "="; tss_id "TSS2"; p_id "P2";
Chr1	Cufflinks	exon	27803	28431	.	+	.	gene_id "XLOC_000002"; transcript_id "TCONS_00000002"; exon_number "14"; gene_name "AT1G01040"; oId "AT1G01040.1"; nearest_ref "AT1G01040.1"; class_code "="; tss_id "TSS2"; p_id "P2";
Chr1	Cufflinks	exon	28708	28805	.	+	.	gene_id "XLOC_000002"; transcript_id "TCONS_00000002"; exon_number "15"; gene_name "AT1G01040"; oId "AT1G01040.1"; nearest_ref "AT1G01040.1"; class_code "="; tss_id "TSS2"; p_id "P2";
Chr1	Cufflinks	exon	28890	29080	.	+	.	gene_id "XLOC_000002"; transcript_id "TCONS_00000002"; exon_number "16"; gene_name "AT1G01040"; oId "AT1G01040.1"; nearest_ref "AT1G01040.1"; class_code "="; tss_id "TSS2"; p_id "P2";
Chr1	Cufflinks	exon	29160	30065	.	+	.	gene_id "XLOC_000002"; transcript_id "TCONS_00000002"; exon_number "17"; gene_name "AT1G01040"; oId "AT1G01040.1"; nearest_ref "AT1G01040.1"; class_code "="; tss_id "TSS2"; p_id "P2";
Chr1	Cufflinks	exon	30147	30311	.	+	.	gene_id "XLOC_000002"; transcript_id "TCONS_00000002"; exon_number "18"; gene_name "AT1G01040"; oId "AT1G01040.1"; nearest_ref "AT1G01040.1"; class_code "="; tss_id "TSS2"; p_id "P2";
Chr1	Cufflinks	exon	30410	30816	.	+	.	gene_id "XLOC_000002"; transcript_id "TCONS_00000002"; exon_number "19"; gene_name "AT1G01040"; oId "AT1G01040.1"; nearest_ref "AT1G01040.1"; class_code "="; tss_id "TSS2"; p_id "P2";
Chr1	Cufflinks	exon	30902	31227	.	+	.	gene_id "XLOC_000002"; transcript_id "TCONS_00000002"; exon_number "20"; gene_name "AT1G01040"; oId "AT1G01040.1"; nearest_ref "AT1G01040.1"; class_code "="; tss_id "TSS2"; p_id "P2";
Chr1	Cufflinks	exon	23416	24451	.	+	.	gene_id "XLOC_000002"; transcript_id "TCONS_00000003"; exon_number "1"; gene_name "AT1G01040"; oId "AT1G01040.2"; nearest_ref "AT1G01040.2"; class_code "="; tss_id "TSS3"; p_id "P3";
Chr1	Cufflinks	exon	24542	24655	.	+	.	gene_id "XLOC_000002"; transcript_id "TCONS_00000003"; exon_number "2"; gene_name "AT1G01040"; oId "AT1G01040.2"; nearest_ref "AT1G01040.2"; class_code "="; tss_id "TSS3"; p_id "P3";
Chr1	Cufflinks	exon	24752	24962	.	+	.	gene_id "XLOC_000002"; transcript_id "TCONS_00000003"; exon_number "3"; gene_name "AT1G01040"; oId "AT1G01040.2"; nearest_ref "AT1G01040.2"; class_code "="; tss_id "TSS3"; p_id "P3";
Chr1	Cufflinks	exon	25041	25435	.	+	.	gene_id "XLOC_000002"; transcript_id "TCONS_00000003"; exon_number "4"; gene_name "AT1G01040"; oId "AT1G01040.2"; nearest_ref "AT1G01040.2"; class_code "="; tss_id "TSS3"; p_id "P3";
Chr1	Cufflinks	exon	25524	25743	.	+	.	gene_id "XLOC_000002"; transcript_id "TCONS_00000003"; exon_number "5"; gene_name "AT1G01040"; oId "AT1G01040.2"; nearest_ref "AT1G01040.2"; class_code "="; tss_id "TSS3"; p_id "P3";
Chr1	Cufflinks	exon	25825	25997	.	+	.	gene_id "XLOC_000002"; transcript_id "TCONS_00000003"; exon_number "6"; gene_name "AT1G01040"; oId "AT1G01040.2"; nearest_ref "AT1G01040.2"; class_code "="; tss_id "TSS3"; p_id "P3";
Chr1	Cufflinks	exon	26081	26203	.	+	.	gene_id "XLOC_000002"; transcript_id "TCONS_00000003"; exon_number "7"; gene_name "AT1G01040"; oId "AT1G01040.2"; nearest_ref "AT1G01040.2"; class_code "="; tss_id "TSS3"; p_id "P3";
Chr1	Cufflinks	exon	26292	26452	.	+	.	gene_id "XLOC_000002"; transcript_id "TCONS_00000003"; exon_number "8"; gene_name "AT1G01040"; oId "AT1G01040.2"; nearest_ref "AT1G01040.2"; class_code "="; tss_id "TSS3"; p_id "P3";
Chr1	Cufflinks	exon	26543	26776	.	+	.	gene_id "XLOC_000002"; transcript_id "TCONS_00000003"; exon_number "9"; gene_name "AT1G01040"; oId "AT1G01040.2"; nearest_ref "AT1G01040.2"; class_code "="; tss_id "TSS3"; p_id "P3";
Chr1	Cufflinks	exon	26862	27012	.	+	.	gene_id "XLOC_000002"; transcript_id "TCONS_00000003"; exon_number "10"; gene_name "AT1G01040"; oId "AT1G01040.2"; nearest_ref "AT1G01040.2"; class_code "="; tss_id "TSS3"; p_id "P3";
Chr1	Cufflinks	exon	27099	27281	.	+	.	gene_id "XLOC_000002"; transcript_id "TCONS_00000003"; exon_number "11"; gene_name "AT1G01040"; oId "AT1G01040.2"; nearest_ref "AT1G01040.2"; class_code "="; tss_id "TSS3"; p_id "P3";
Chr1	Cufflinks	exon	27372	27536	.	+	.	gene_id "XLOC_000002"; transcript_id "TCONS_00000003"; exon_number "12"; gene_name "AT1G01040"; oId "AT1G01040.2"; nearest_ref "AT1G01040.2"; class_code "="; tss_id "TSS3"; p_id "P3";
Chr1	Cufflinks	exon	27618	27713	.	+	.	gene_id "XLOC_000002"; transcript_id "TCONS_00000003"; exon_number "13"; gene_name "AT1G01040"; oId "AT1G01040.2"; nearest_ref "AT1G01040.2"; class_code "="; tss_id "TSS3"; p_id "P3";
Chr1	Cufflinks	exon	27803	28431	.	+	.	gene_id "XLOC_000002"; transcript_id "TCONS_00000003"; exon_number "14"; gene_name "AT1G01040"; oId "AT1G01040.2"; nearest_ref "AT1G01040.2"; class_code "="; tss_id "TSS3"; p_id "P3";
Chr1	Cufflinks	exon	28708	28805	.	+	.	gene_id "XLOC_000002"; transcript_id "TCONS_00000003"; exon_number "15"; gene_name "AT1G01040"; oId "AT1G01040.2"; nearest_ref "AT1G01040.2"; class_code "="; tss_id "TSS3"; p_id "P3";
Chr1	Cufflinks	exon	28890	29080	.	+	.	gene_id "XLOC_000002"; transcript_id "TCONS_00000003"; exon_number "16"; gene_name "AT1G01040"; oId "AT1G01040.2"; nearest_ref "AT1G01040.2"; class_code "="; tss_id "TSS3"; p_id "P3";
Chr1	Cufflinks	exon	29160	30065	.	+	.	gene_id "XLOC_000002"; transcript_id "TCONS_00000003"; exon_number "17"; gene_name "AT1G01040"; oId "AT1G01040.2"; nearest_ref "AT1G01040.2"; class_code "="; tss_id "TSS3"; p_id "P3";
Chr1	Cufflinks	exon	30147	30311	.	+	.	gene_id "XLOC_000002"; transcript_id "TCONS_00000003"; exon_number "18"; gene_name "AT1G01040"; oId "AT1G01040.2"; nearest_ref "AT1G01040.2"; class_code "="; tss_id "TSS3"; p_id "P3";
Chr1	Cufflinks	exon	30410	30816	.	+	.	gene_id "XLOC_000002"; transcript_id "TCONS_00000003"; exon_number "19"; gene_name "AT1G01040"; oId "AT1G01040.2"; nearest_ref "AT1G01040.2"; class_code "="; tss_id "TSS3"; p_id "P3";
Chr1	Cufflinks	exon	30902	31120	.	+	.	gene_id "XLOC_000002"; transcript_id "TCONS_00000003"; exon_number "20"; gene_name "AT1G01040"; oId "AT1G01040.2"; nearest_ref "AT1G01040.2"; class_code "="; tss_id "TSS3"; p_id "P3";
Chr1	Cufflinks	exon	52239	52346	.	+	.	gene_id "XLOC_000005"; transcript_id "TCONS_00000006"; exon_number "1"; gene_name "AT1G01110"; oId "AT1G01110.2"; nearest_ref "AT1G01110.2"; class_code "="; tss_id "TSS6"; p_id "P6";
Chr1	Cufflinks	exon	52434	52730	.	+	.	gene_id "XLOC_000005"; transcript_id "TCONS_00000006"; exon_number "2"; gene_name "AT1G01110"; oId "AT1G01110.2"; nearest_ref "AT1G01110.2"; class_code "="; tss_id "TSS6"; p_id "P6";
Chr1	Cufflinks	exon	52938	53183	.	+	.	gene_id "XLOC_000005"; transcript_id "TCONS_00000006"; exon_number "3"; gene_name "AT1G01110"; oId "AT1G01110.2"; nearest_ref "AT1G01110.2"; class_code "="; tss_id "TSS6"; p_id "P6";
Chr1	Cufflinks	exon	53484	53624	.	+	.	gene_id "XLOC_000005"; transcript_id "TCONS_00000006"; exon_number "4"; gene_name "AT1G01110"; oId "AT1G01110.2"; nearest_ref "AT1G01110.2"; class_code "="; tss_id "TSS6"; p_id "P6";
Chr1	Cufflinks	exon	53703	54692	.	+	.	gene_id "XLOC_000005"; transcript_id "TCONS_00000006"; exon_number "5"; gene_name "AT1G01110"; oId "AT1G01110.2"; nearest_ref "AT1G01110.2"; class_code "="; tss_id "TSS6"; p_id "P6";
Chr1	Cufflinks	exon	52869	53183	.	+	.	gene_id "XLOC_000005"; transcript_id "TCONS_00000007"; exon_number "1"; gene_name "AT1G01110"; oId "AT1G01110.1"; nearest_ref "AT1G01110.1"; class_code "="; tss_id "TSS7"; p_id "P5";
Chr1	Cufflinks	exon	53484	53624	.	+	.	gene_id "XLOC_000005"; transcript_id "TCONS_00000007"; exon_number "2"; gene_name "AT1G01110"; oId "AT1G01110.1"; nearest_ref "AT1G01110.1"; class_code "="; tss_id "TSS7"; p_id "P5";
Chr1	Cufflinks	exon	53703	54685	.	+	.	gene_id "XLOC_000005"; transcript_id "TCONS_00000007"; exon_number "3"; gene_name "AT1G01110"; oId "AT1G01110.1"; nearest_ref "AT1G01110.1"; class_code "="; tss_id "TSS7"; p_id "P5";
Chr1	Cufflinks	exon	72339	72669	.	+	.	gene_id "XLOC_000007"; transcript_id "TCONS_00000009"; exon_number "1"; gene_name "AT1G01160"; oId "AT1G01160.1"; nearest_ref "AT1G01160.1"; class_code "="; tss_id "TSS9"; p_id "P9";
Chr1	Cufflinks	exon	73087	73163	.	+	.	gene_id "XLOC_000007"; transcript_id "TCONS_00000009"; exon_number "2"; gene_name "AT1G01160"; oId "AT1G01160.1"; nearest_ref "AT1G01160.1"; class_code "="; tss_id "TSS9"; p_id "P9";
Chr1	Cufflinks	exon	73287	73395	.	+	.	gene_id "XLOC_000007"; transcript_id "TCONS_00000009"; exon_number "3"; gene_name "AT1G01160"; oId "AT1G01160.1"; nearest_ref "AT1G01160.1"; class_code "="; tss_id "TSS9"; p_id "P9";
Chr1	Cufflinks	exon	73488	73740	.	+	.	gene_id "XLOC_000007"; transcript_id "TCONS_00000009"; exon_number "4"; gene_name "AT1G01160"; oId "AT1G01160.1"; nearest_ref "AT1G01160.1"; class_code "="; tss_id "TSS9"; p_id "P9";
Chr1	Cufflinks	exon	73822	74096	.	+	.	gene_id "XLOC_000007"; transcript_id "TCONS_00000009"; exon_number "5"; gene_name "AT1G01160"; oId "AT1G01160.1"; nearest_ref "AT1G01160.1"; class_code "="; tss_id "TSS9"; p_id "P9";
Chr1	Cufflinks	exon	72357	72669	.	+	.	gene_id "XLOC_000007"; transcript_id "TCONS_00000010"; exon_number "1"; gene_name "AT1G01160"; oId "AT1G01160.2"; nearest_ref "AT1G01160.2"; class_code "="; tss_id "TSS9"; p_id "P8";
Chr1	Cufflinks	exon	72915	73016	.	+	.	gene_id "XLOC_000007"; transcript_id "TCONS_00000010"; exon_number "2"; gene_name "AT1G01160"; oId "AT1G01160.2"; nearest_ref "AT1G01160.2"; class_code "="; tss_id "TSS9"; p_id "P8";
Chr1	Cufflinks	exon	73087	73163	.	+	.	gene_id "XLOC_000007"; transcript_id "TCONS_00000010"; exon_number "3"; gene_name "AT1G01160"; oId "AT1G01160.2"; nearest_ref "AT1G01160.2"; class_code "="; tss_id "TSS9"; p_id "P8";
Chr1	Cufflinks	exon	73287	73395	.	+	.	gene_id "XLOC_000007"; transcript_id "TCONS_00000010"; exon_number "4"; gene_name "AT1G01160"; oId "AT1G01160.2"; nearest_ref "AT1G01160.2"; class_code "="; tss_id "TSS9"; p_id "P8";
Chr1	Cufflinks	exon	73488	73740	.	+	.	gene_id "XLOC_000007"; transcript_id "TCONS_00000010"; exon_number "5"; gene_name "AT1G01160"; oId "AT1G01160.2"; nearest_ref "AT1G01160.2"; class_code "="; tss_id "TSS9"; p_id "P8";
Chr1	Cufflinks	exon	73822	74096	.	+	.	gene_id "XLOC_000007"; transcript_id "TCONS_00000010"; exon_number "6"; gene_name "AT1G01160"; oId "AT1G01160.2"; nearest_ref "AT1G01160.2"; class_code "="; tss_id "TSS9"; p_id "P8";
Chr1	Cufflinks	exon	88898	89081	.	+	.	gene_id "XLOC_000009"; transcript_id "TCONS_00000012"; exon_number "1"; gene_name "AT1G01210"; oId "AT1G01210.1"; nearest_ref "AT1G01210.1"; class_code "="; tss_id "TSS11"; p_id "P11";
Chr1	Cufflinks	exon	89173	89263	.	+	.	gene_id "XLOC_000009"; transcript_id "TCONS_00000012"; exon_number "2"; gene_name "AT1G01210"; oId "AT1G01210.1"; nearest_ref "AT1G01210.1"; class_code "="; tss_id "TSS11"; p_id "P11";
Chr1	Cufflinks	exon	89405	89745	.	+	.	gene_id "XLOC_000009"; transcript_id "TCONS_00000012"; exon_number "3"; gene_name "AT1G01210"; oId "AT1G01210.1"; nearest_ref "AT1G01210.1"; class_code "="; tss_id "TSS11"; p_id "P11";
Chr1	Cufflinks	exon	91376	91633	.	+	.	gene_id "XLOC_000010"; transcript_id "TCONS_00000013"; exon_number "1"; gene_name "AT1G01220"; oId "AT1G01220.1"; nearest_ref "AT1G01220.1"; class_code "="; tss_id "TSS12"; p_id "P12";
Chr1	Cufflinks	exon	91743	92070	.	+	.	gene_id "XLOC_000010"; transcript_id "TCONS_00000013"; exon_number "2"; gene_name "AT1G01220"; oId "AT1G01220.1"; nearest_ref "AT1G01220.1"; class_code "="; tss_id "TSS12"; p_id "P12";
Chr1	Cufflinks	exon	92270	92501	.	+	.	gene_id "XLOC_000010"; transcript_id "TCONS_00000013"; exon_number "3"; gene_name "AT1G01220"; oId "AT1G01220.1"; nearest_ref "AT1G01220.1"; class_code "="; tss_id "TSS12"; p_id "P12";
Chr1	Cufflinks	exon	92569	92933	.	+	.	gene_id "XLOC_000010"; transcript_id "TCONS_00000013"; exon_number "4"; gene_name "AT1G01220"; oId "AT1G01220.1"; nearest_ref "AT1G01220.1"; class_code "="; tss_id "TSS12"; p_id "P12";
Chr1	Cufflinks	exon	93045	93171	.	+	.	gene_id "XLOC_000010"; transcript_id "TCONS_00000013"; exon_number "5"; gene_name "AT1G01220"; oId "AT1G01220.1"; nearest_ref "AT1G01220.1"; class_code "="; tss_id "TSS12"; p_id "P12";
Chr1	Cufflinks	exon	93271	94281	.	+	.	gene_id "XLOC_000010"; transcript_id "TCONS_00000013"; exon_number "6"; gene_name "AT1G01220"; oId "AT1G01220.1"; nearest_ref "AT1G01220.1"; class_code "="; tss_id "TSS12"; p_id "P12";
Chr1	Cufflinks	exon	94357	95075	.	+	.	gene_id "XLOC_000010"; transcript_id "TCONS_00000013"; exon_number "7"; gene_name "AT1G01220"; oId "AT1G01220.1"; nearest_ref "AT1G01220.1"; class_code "="; tss_id "TSS12"; p_id "P12";
Chr1	Cufflinks	exon	95160	95651	.	+	.	gene_id "XLOC_000010"; transcript_id "TCONS_00000013"; exon_number "8"; gene_name "AT1G01220"; oId "AT1G01220.1"; nearest_ref "AT1G01220.1"; class_code "="; tss_id "TSS12"; p_id "P12";
Chr1	Cufflinks	exon	95987	96157	.	+	.	gene_id "XLOC_000011"; transcript_id "TCONS_00000014"; exon_number "1"; gene_name "AT1G01225"; oId "AT1G01225.1"; contained_in "TCONS_00000016"; nearest_ref "AT1G01225.1"; class_code "="; tss_id "TSS13"; p_id "P14";
Chr1	Cufflinks	exon	96554	97407	.	+	.	gene_id "XLOC_000011"; transcript_id "TCONS_00000014"; exon_number "2"; gene_name "AT1G01225"; oId "AT1G01225.1"; contained_in "TCONS_00000016"; nearest_ref "AT1G01225.1"; class_code "="; tss_id "TSS13"; p_id "P14";
Chr1	Cufflinks	exon	95987	96157	.	+	.	gene_id "XLOC_000011"; transcript_id "TCONS_00000016"; exon_number "1"; gene_name "AT1G01230"; oId "CUFF.4.3"; nearest_ref "AT1G01230.1"; class_code "j"; tss_id "TSS13";
Chr1	Cufflinks	exon	96554	97805	.	+	.	gene_id "XLOC_000011"; transcript_id "TCONS_00000016"; exon_number "2"; gene_name "AT1G01230"; oId "CUFF.4.3"; nearest_ref "AT1G01230.1"; class_code "j"; tss_id "TSS13";
Chr1	Cufflinks	exon	98457	98605	.	+	.	gene_id "XLOC_000011"; transcript_id "TCONS_00000016"; exon_number "3"; gene_name "AT1G01230"; oId "CUFF.4.3"; nearest_ref "AT1G01230.1"; class_code "j"; tss_id "TSS13";
Chr1	Cufflinks	exon	98908	99249	.	+	.	gene_id "XLOC_000011"; transcript_id "TCONS_00000016"; exon_number "4"; gene_name "AT1G01230"; oId "CUFF.4.3"; nearest_ref "AT1G01230.1"; class_code "j"; tss_id "TSS13";
Chr1	Cufflinks	exon	95987	96164	.	+	.	gene_id "XLOC_000011"; transcript_id "TCONS_00000015"; exon_number "1"; gene_name "AT1G01230"; oId "CUFF.4.2"; nearest_ref "AT1G01230.1"; class_code "j"; tss_id "TSS13";
Chr1	Cufflinks	exon	96561	97805	.	+	.	gene_id "XLOC_000011"; transcript_id "TCONS_00000015"; exon_number "2"; gene_name "AT1G01230"; oId "CUFF.4.2"; nearest_ref "AT1G01230.1"; class_code "j"; tss_id "TSS13";
Chr1	Cufflinks	exon	98457	98605	.	+	.	gene_id "XLOC_000011"; transcript_id "TCONS_00000015"; exon_number "3"; gene_name "AT1G01230"; oId "CUFF.4.2"; nearest_ref "AT1G01230.1"; class_code "j"; tss_id "TSS13";
Chr1	Cufflinks	exon	98908	99249	.	+	.	gene_id "XLOC_000011"; transcript_id "TCONS_00000015"; exon_number "4"; gene_name "AT1G01230"; oId "CUFF.4.2"; nearest_ref "AT1G01230.1"; class_code "j"; tss_id "TSS13";
Chr1	Cufflinks	exon	97456	97805	.	+	.	gene_id "XLOC_000011"; transcript_id "TCONS_00000017"; exon_number "1"; gene_name "AT1G01230"; oId "AT1G01230.1"; contained_in "TCONS_00000016"; nearest_ref "AT1G01230.1"; class_code "="; tss_id "TSS14"; p_id "P13";
Chr1	Cufflinks	exon	98457	98605	.	+	.	gene_id "XLOC_000011"; transcript_id "TCONS_00000017"; exon_number "2"; gene_name "AT1G01230"; oId "AT1G01230.1"; contained_in "TCONS_00000016"; nearest_ref "AT1G01230.1"; class_code "="; tss_id "TSS14"; p_id "P13";
Chr1	Cufflinks	exon	98908	99240	.	+	.	gene_id "XLOC_000011"; transcript_id "TCONS_00000017"; exon_number "3"; gene_name "AT1G01230"; oId "AT1G01230.1"; contained_in "TCONS_00000016"; nearest_ref "AT1G01230.1"; class_code "="; tss_id "TSS14"; p_id "P13";
Chr1	Cufflinks	exon	99894	101834	.	+	.	gene_id "XLOC_000012"; transcript_id "TCONS_00000018"; exon_number "1"; gene_name "AT1G01240"; oId "AT1G01240.3"; nearest_ref "AT1G01240.3"; class_code "="; tss_id "TSS15"; p_id "P15";
Chr1	Cufflinks	exon	99922	100031	.	+	.	gene_id "XLOC_000012"; transcript_id "TCONS_00000019"; exon_number "1"; gene_name "AT1G01240"; oId "AT1G01240.1"; nearest_ref "AT1G01240.1"; class_code "="; tss_id "TSS15"; p_id "P15";
Chr1	Cufflinks	exon	100657	101834	.	+	.	gene_id "XLOC_000012"; transcript_id "TCONS_00000019"; exon_number "2"; gene_name "AT1G01240"; oId "AT1G01240.1"; nearest_ref "AT1G01240.1"; class_code "="; tss_id "TSS15"; p_id "P15";
Chr1	Cufflinks	exon	100031	100220	.	+	.	gene_id "XLOC_000012"; transcript_id "TCONS_00000020"; exon_number "1"; gene_name "AT1G01240"; oId "AT1G01240.2"; nearest_ref "AT1G01240.2"; class_code "="; tss_id "TSS16"; p_id "P15";
Chr1	Cufflinks	exon	100657	101834	.	+	.	gene_id "XLOC_000012"; transcript_id "TCONS_00000020"; exon_number "2"; gene_name "AT1G01240"; oId "AT1G01240.2"; nearest_ref "AT1G01240.2"; class_code "="; tss_id "TSS16"; p_id "P15";
Chr1	Cufflinks	exon	108946	109330	.	+	.	gene_id "XLOC_000013"; transcript_id "TCONS_00000021"; exon_number "1"; gene_name "AT1G01260"; oId "AT1G01260.3"; nearest_ref "AT1G01260.3"; class_code "="; tss_id "TSS17"; p_id "P16";
Chr1	Cufflinks	exon	109406	111597	.	+	.	gene_id "XLOC_000013"; transcript_id "TCONS_00000021"; exon_number "2"; gene_name "AT1G01260"; oId "AT1G01260.3"; nearest_ref "AT1G01260.3"; class_code "="; tss_id "TSS17"; p_id "P16";
Chr1	Cufflinks	exon	109032	111609	.	+	.	gene_id "XLOC_000013"; transcript_id "TCONS_00000022"; exon_number "1"; gene_name "AT1G01260"; oId "AT1G01260.1"; nearest_ref "AT1G01260.1"; class_code "="; tss_id "TSS17"; p_id "P16";
Chr1	Cufflinks	exon	109076	109330	.	+	.	gene_id "XLOC_000013"; transcript_id "TCONS_00000023"; exon_number "1"; gene_name "AT1G01260"; oId "AT1G01260.2"; nearest_ref "AT1G01260.2"; class_code "="; tss_id "TSS18"; p_id "P16";
Chr1	Cufflinks	exon	109413	111535	.	+	.	gene_id "XLOC_000013"; transcript_id "TCONS_00000023"; exon_number "2"; gene_name "AT1G01260"; oId "AT1G01260.2"; nearest_ref "AT1G01260.2"; class_code "="; tss_id "TSS18"; p_id "P16";
