# Supplementary material for: 50/50 Expressional Odds of Retention Signifies the Distinction between Retained Introns and Constitutively Spliced Introns in Arabidopsis thaliana
Source: Front Plant Sci. 2017 Oct 9;8:1728. doi: 10.3389/fpls.2017.01728 (PMC5640774; doi:10.3389/fpls.2017.01728)
Supplement: Supplementary file 4 [file Presentation2.ZIP › File S2/RIs_CSIs_ID/ori_datas/diff/ri_sample1.txt]

Chr1	404843	404911	+	TCONS_00000091/TCONS_00000093	404757	404953	TCONS_00000092/TCONS_00000094	219.65092	7.90009	84.69732	18.4059
Chr1	419530	419674	+	TCONS_00000101/TCONS_00000103	419297	419894	TCONS_00000102	1.31247	106.7503	11.7638	113.0373
Chr1	773692	774095	+	TCONS_00000171	773411	774153	TCONS_00000172	3.61103	189.601	0	167.741
Chr1	936573	936654	+	TCONS_00000210	936189	937043	TCONS_00000211	0	77.7513	3.85174	2.87029
Chr1	1014238	1014333	+	TCONS_00000227	1013715	1014543	TCONS_00000228	1.3609	30.6976	8.91551	37.7449
Chr1	1685485	1685586	+	TCONS_00000326	1685319	1685627	TCONS_00000325	0.000130706	0.591475	9.10031	12.7927
Chr1	1716625	1716690	+	TCONS_00000330/TCONS_00000331/TCONS_00000332/TCONS_00000333	1716559	1716735	TCONS_00000329	5.17219	161.64042	5.86339	151.25047
Chr1	1789026	1789161	+	TCONS_00000357	1788921	1789245	TCONS_00000356	13.1648	89.182	0	296.393
Chr1	1898423	1898602	+	TCONS_00000376	1898141	1899208	TCONS_00000377	2.66	99.8529	1.94179	153
Chr1	1959033	1959101	+	TCONS_00000394	1958923	1959947	TCONS_00000393	37.0757	3.02048	4.49292	9.37166
Chr1	1970581	1970675	+	TCONS_00000396	1970424	1970997	TCONS_00000397	3.53965	18.0222	1.10242	2.55911
Chr1	2070894	2071101	+	TCONS_00000423	2070737	2073535	TCONS_00000422	0.824629	8.36975	1.34152	7.70393
Chr1	2278725	2278971	+	TCONS_00000475	2278587	2279117	TCONS_00000476	2.49365	9.82873	5.48086	7.79777
Chr1	2369257	2369307	+	TCONS_00000487	2369189	2369734	TCONS_00000486	1.5789	0.491133	0.0685472	0.857335
Chr1	2380232	2380353	+	TCONS_00000492	2379647	2380782	TCONS_00000491	23.7214	0.568856	1.69541	2.5819
Chr1	2380925	2381013	+	TCONS_00000491/TCONS_00000492/TCONS_00000494	2380871	2381362	TCONS_00000490	57.4356	24.3554305	70.8123	4.27731
Chr1	2385279	2385569	+	TCONS_00000496	2385237	2385708	TCONS_00000495	2.01858	10.5915	2.01357	2.9538
Chr1	2426104	2426191	+	TCONS_00000509/TCONS_00000511	2425952	2426306	TCONS_00000510	20.9122	91.1315360808	16.8494	4.18087
Chr1	2439337	2439419	+	TCONS_00000513/TCONS_00000515/TCONS_00000516/TCONS_00000517/TCONS_00000518/TCONS_00000519/TCONS_00000520/TCONS_00000521	2439278	2439665	TCONS_00000514	24.9502	177.010834976	16.3362	198.67727
Chr1	2459871	2460101	+	TCONS_00000529	2459571	2460790	TCONS_00000528	7.75706	0.659311	20.2925	4.9904
Chr1	2713143	2713235	+	TCONS_00000580	2713096	2713295	TCONS_00000579/TCONS_00000583	167.071	14.8235	95.841399	27.3293
Chr1	2737342	2737537	+	TCONS_00000589/TCONS_00000591	2737268	2737865	TCONS_00000590	1.87961	98.92925	2.92702	80.3877
Chr1	2765201	2765326	+	TCONS_00000595/TCONS_00000596/TCONS_00000599	2765056	2765451	TCONS_00000594/TCONS_00000597/TCONS_00000598	22.38649	99.37318	11.885268	90.7563
Chr1	2935570	2935643	+	TCONS_00000649	2935467	2935717	TCONS_00000648	3.90585	2.19435	4.73977	10.2424
Chr1	2997839	2997919	+	TCONS_00000660/TCONS_00000661	2997455	2998222	TCONS_00000659/TCONS_00000662	17.5792851	0.358076	30.3338927	3.637324
Chr1	3004436	3004514	+	TCONS_00000664	3004361	3004778	TCONS_00000663	154.193	0.730398	146.122	8.94832
Chr1	3032147	3032197	+	TCONS_00000670	3032117	3032308	TCONS_00000671	4.35494	0.906923	9.98847	0
Chr1	3077957	3078232	+	TCONS_00000685	3077378	3078257	TCONS_00000686/TCONS_00000687	92.75734	31.7278	7.01517	53.2965
Chr1	3255276	3255341	+	TCONS_00000720	3255055	3255693	TCONS_00000719	0.7	1.99271	1.18701	0
Chr1	3284726	3285165	+	TCONS_00000727/TCONS_00000728	3284652	3285340	TCONS_00000729/TCONS_00000730	4.292863	11.16224	19.9637918	25.8797
Chr1	3744011	3744112	+	TCONS_00000826/TCONS_00000828/TCONS_00000829	3743984	3744148	TCONS_00000827	6.33378	166.37257	11.4786	397.085677
Chr1	3853821	3853994	+	TCONS_00000853	3853758	3854111	TCONS_00000851	5.59249	65.6349	1.48884	21.5938
Chr1	3921243	3921536	+	TCONS_00000877	3921002	3922228	TCONS_00000876	83.2552	23.2086	219.103	0
Chr1	3952409	3952484	+	TCONS_00000885	3952345	3953618	TCONS_00000883/TCONS_00000884	2.901683	6.11572	3.526809	5.75714
Chr1	3984509	3984594	+	TCONS_00000892	3984419	3984662	TCONS_00000893	11.9081	3.29078	161.57	3.53329
Chr1	4145704	4145874	+	TCONS_00000943	4145009	4147911	TCONS_00000942	19.2367	50.3313	6.89393	6.22956
Chr1	4307778	4307816	+	TCONS_00000975/TCONS_00000977	4307578	4308005	TCONS_00000974/TCONS_00000976/TCONS_00000978	68.42432	14.22988	70.0784	10.86021
Chr1	4420541	4420595	+	TCONS_00001009	4420525	4421066	TCONS_00001008	1.2389	9.504	8.80604	24.9038
Chr1	4459570	4459642	+	TCONS_00001020	4459166	4460062	TCONS_00001021	0.557839	45.6749	0.0138892	26.7799
Chr1	4759303	4759373	+	TCONS_00001086	4758924	4759455	TCONS_00001085	0.611724	1.91091	0	0
Chr1	4888767	4888937	+	TCONS_00001127	4888549	4889050	TCONS_00001126	5.27194	98.9431	2.15566	199.354
Chr1	5168706	5169578	+	TCONS_00001175	5168596	5170066	TCONS_00001174	41.4162	1.44753	68.9418	0
Chr1	5226005	5226185	+	TCONS_00001192/TCONS_00001193	5225766	5226391	TCONS_00001194	11.269	9.58793	10.8147	2.55602
Chr1	5248385	5248466	+	TCONS_00001200	5248302	5248604	TCONS_00001201	61.545	3.65569	0.567606	0.804521
Chr1	5508917	5509146	+	TCONS_00001274	5508834	5509155	TCONS_00001275	88.6191	3.55299	30.0674	2.64059
Chr1	5688648	5689020	+	TCONS_00001326/TCONS_00001327	5688573	5689101	TCONS_00001328	17.7575	9.73376	14.1658	0
Chr1	5721899	5722284	+	TCONS_00001340/TCONS_00001341	5721668	5722614	TCONS_00001338/TCONS_00001339	3.30452	54.1895	10.643132643	12.0434
Chr1	5930423	5930802	+	TCONS_00001400	5930404	5930900	TCONS_00001399	0.225883	0.157236	1.2308	17.4991
Chr1	5944234	5944288	+	TCONS_00001404/TCONS_00001405	5944084	5944463	TCONS_00001403/TCONS_00001406	39.683	11.08016	52.71453	6.433313
Chr1	6076195	6076387	+	TCONS_00001432	6076077	6076701	TCONS_00001431	21.3948	0.0987667	28.7265	34.4047
Chr1	6251731	6251832	+	TCONS_00001463	6250893	6252028	TCONS_00001462	0	0	19.2737	13.3803
Chr1	6461390	6461843	+	TCONS_00001513	6461318	6461910	TCONS_00001515/TCONS_00001516	42.32668	15.0515	37.0116	3.8059
Chr1	6569825	6570461	+	TCONS_00001545	6569682	6570939	TCONS_00001546/TCONS_00001547	100.12094	16.0176	1.58425820222	18.529
Chr1	6571419	6571975	+	TCONS_00001549	6571184	6572937	TCONS_00001548	28.7892	16.2378	45.2842	5.54085
Chr1	6646477	6646554	+	TCONS_00001572/TCONS_00001573	6646392	6646817	TCONS_00001571	2.03554	20.9275178	17.0469	16.61199
Chr1	7145781	7145879	+	TCONS_00001689/TCONS_00001690/TCONS_00001692	7145691	7146041	TCONS_00001691	3.34644	19.85337	12.775	9.016881729
Chr1	7285436	7285560	+	TCONS_00001723	7285240	7288843	TCONS_00001725	0.765362	1.21822	0	0
Chr1	7354398	7354962	+	TCONS_00001737	7353540	7357981	TCONS_00001736	0.444484	0	14.9267	5.85686
Chr1	7355629	7355709	+	TCONS_00001737	7353540	7357981	TCONS_00001736	0.444484	0	14.9267	5.85686
Chr1	7356238	7356318	+	TCONS_00001737	7353540	7357981	TCONS_00001736	0.444484	0	14.9267	5.85686
Chr1	7356433	7356510	+	TCONS_00001737	7353540	7357981	TCONS_00001736	0.444484	0	14.9267	5.85686
Chr1	7356592	7357006	+	TCONS_00001737	7353540	7357981	TCONS_00001736	0.444484	0	14.9267	5.85686
Chr1	7357114	7357190	+	TCONS_00001737	7353540	7357981	TCONS_00001736	0.444484	0	14.9267	5.85686
Chr1	7357276	7357372	+	TCONS_00001737	7353540	7357981	TCONS_00001736	0.444484	0	14.9267	5.85686
Chr1	7581604	7582230	+	TCONS_00001783	7581084	7583461	TCONS_00001782	27.2265	34.1394	3.58978	19.9662
Chr1	7654365	7654520	+	TCONS_00001808	7654184	7654615	TCONS_00001807	0	3.6886	1.51819	44.6313
Chr1	7875008	7875100	+	TCONS_00001847/TCONS_00001848	7874731	7875255	TCONS_00001849	1.61336	0.839857	0	0
Chr1	8095965	8096045	+	TCONS_00001896	8095502	8096549	TCONS_00001897	2.21937	6.72058	1.02876	7.01268
Chr1	8331264	8331471	+	TCONS_00001947	8331057	8332190	TCONS_00001948	1.60609	6.68982	0	3.65474
Chr1	8670911	8671006	+	TCONS_00002012	8670834	8671656	TCONS_00002013	15.8786	76.0089	4.682	30.755
Chr1	631859	631927	+	TCONS_00000147	631603	632043	TCONS_00000149/TCONS_00000150	22.81702496	6.87135	37.1404	17.1544
Chr1	631859	631999	+	TCONS_00000148	631603	632043	TCONS_00000149/TCONS_00000150	22.81702496	7.51227	37.1404	31.507
Chr1	631859	632008	+	TCONS_00000146	631603	632043	TCONS_00000149/TCONS_00000150	22.81702496	0	37.1404	9.27394
Chr1	3288154	3288237	+	TCONS_00000733/TCONS_00000734	3288087	3288320	TCONS_00000732	15.8518	157.07485	18.8274	218.6257
Chr1	3288321	3288430	+	TCONS_00000733/TCONS_00000734	3288238	3288504	TCONS_00000734/TCONS_00000732	166.5058	157.07485	226.5934	218.6257
Chr1	5716111	5716188	+	TCONS_00001341/TCONS_00001339/TCONS_00001342	5715724	5716316	TCONS_00001339/TCONS_00001342/TCONS_00001338	5.0771	55.96208	13.795322643	15.195722643
Chr1	6530103	6531294	+	TCONS_00001531	6529777	6532614	TCONS_00001533/TCONS_00001534/TCONS_00001532/TCONS_00001535	134.18152	12.1051	818.48103	48.0197
Chr1	6532337	6532439	+	TCONS_00001531/TCONS_00001533/TCONS_00001534	6529777	6532614	TCONS_00001532/TCONS_00001535	9.07826	137.20836	4.49223	862.0085
Chr1	8080034	8080090	+	TCONS_00001890	8079975	8080108	TCONS_00001891	1.27961	0	7.03611	0.956084
