# Supplementary material for: 50/50 Expressional Odds of Retention Signifies the Distinction between Retained Introns and Constitutively Spliced Introns in Arabidopsis thaliana
Source: Front Plant Sci. 2017 Oct 9;8:1728. doi: 10.3389/fpls.2017.01728 (PMC5640774; doi:10.3389/fpls.2017.01728)
Supplement: Supplementary file 4 [file Presentation2.ZIP › File S2/RIs_CSIs_ID/ori_datas/diff/ri_sample2.txt]

Chr1	197905	197973	+	TCONS_00000065	197775	198183	TCONS_00000066	0.789397	45.4426	6.83041	14.488
Chr1	404843	404911	+	TCONS_00000129/TCONS_00000131/TCONS_00000133/TCONS_00000134/TCONS_00000135	404757	404953	TCONS_00000130/TCONS_00000132	2.95895	17.42459991	5.42402	6.848175179
Chr1	411254	411335	+	TCONS_00000137	411177	411597	TCONS_00000138	2.22116	80.8655	12.3132	42.887
Chr1	419530	419674	+	TCONS_00000142/TCONS_00000144	419297	419894	TCONS_00000143	31.882	74.495500806	4.22833	5.70551
Chr1	773692	774095	+	TCONS_00000237	773411	774153	TCONS_00000238	1.76534	9.63888	5.84951	8.07166
Chr1	936573	936654	+	TCONS_00000286	936189	937043	TCONS_00000287	0.00104776	5.24298	0.000163133	13.2208
Chr1	1014238	1014333	+	TCONS_00000308/TCONS_00000310/TCONS_00000311	1013715	1014543	TCONS_00000309	3.69039	7.11007085	0.381073	7.5734955
Chr1	1241344	1241424	+	TCONS_00000366	1241057	1241677	TCONS_00000365	1.86639	31.8856	6.60573e-05	22.8383
Chr1	1241543	1241615	+	TCONS_00000366	1241057	1241677	TCONS_00000365	1.86639	31.8856	6.60573e-05	22.8383
Chr1	1685485	1685586	+	TCONS_00000437	1685319	1685627	TCONS_00000436	1.21568	7.90718	3.11216	3.32907
Chr1	1716625	1716690	+	TCONS_00000441/TCONS_00000442/TCONS_00000443/TCONS_00000444	1716559	1716735	TCONS_00000440	28.1653	99.38983486	4.91977	7.2790423
Chr1	1789026	1789161	+	TCONS_00000475/TCONS_00000477	1788921	1789245	TCONS_00000474/TCONS_00000476	3.4730240463	8.44053	2.093555	6.321508
Chr1	1898423	1898602	+	TCONS_00000498	1898141	1899208	TCONS_00000499	1.38085	29.5662	1.44164	84.8301
Chr1	1959033	1959101	+	TCONS_00000519	1958923	1959947	TCONS_00000518	2.45689	3.62328	0.494939	1.53182
Chr1	1970581	1970675	+	TCONS_00000522	1970424	1970997	TCONS_00000521/TCONS_00000523	13.85848	2.00995	3.6979034485	5.48485
Chr1	2089010	2089212	+	TCONS_00000561	2088920	2089786	TCONS_00000563	1.38797	3.47908	2.80594	6.27319
Chr1	2278725	2278971	+	TCONS_00000616	2278587	2279117	TCONS_00000617	3.464	35.3519	0.000122487	15.9918
Chr1	2369257	2369307	+	TCONS_00000631	2369189	2369734	TCONS_00000630	130.544	94.337	1.47793	8.65546
Chr1	2380232	2380353	+	TCONS_00000636	2379647	2380782	TCONS_00000635	0.098583	0.756951	0.373021	0.0385828
Chr1	2385279	2385569	+	TCONS_00000640	2385237	2385708	TCONS_00000639	1.8012	15.6946	7.57851	21.4166
Chr1	2426104	2426191	+	TCONS_00000655/TCONS_00000657	2425952	2426306	TCONS_00000656	1.90931	19.255761	0.000690073	12.9571
Chr1	2439337	2439419	+	TCONS_00000659/TCONS_00000661/TCONS_00000662/TCONS_00000663/TCONS_00000664/TCONS_00000665/TCONS_00000666/TCONS_00000667/TCONS_00000668	2439278	2439665	TCONS_00000660	5.86837	750.44483762	41.2288	374.380335646
Chr1	2459871	2460101	+	TCONS_00000677	2459571	2460790	TCONS_00000676	45.171	41.5546	13.1868	4.80031
Chr1	2737342	2737537	+	TCONS_00000741/TCONS_00000743	2737268	2737865	TCONS_00000742	0	9.978952	0.481801	4.872568
Chr1	2935570	2935643	+	TCONS_00000801	2935467	2935717	TCONS_00000800	0.00118897	0.0158998	0.00401174	4.69065
Chr1	2997839	2997919	+	TCONS_00000811/TCONS_00000812	2997455	2998222	TCONS_00000810/TCONS_00000813	31.3375	0.0988427	8.5883	28.692
Chr1	3004436	3004514	+	TCONS_00000815	3004361	3004778	TCONS_00000814	0.446273	9.58802	5.24512	5.97207
Chr1	3284726	3285165	+	TCONS_00000878/TCONS_00000879	3284652	3285340	TCONS_00000880/TCONS_00000881	0	8.404815	1.942408	16.05284
Chr1	3288154	3288237	+	TCONS_00000884/TCONS_00000886	3288087	3288320	TCONS_00000883	1.09238	12.39143942	4.41103	6.217
Chr1	3288321	3288430	+	TCONS_00000884/TCONS_00000886	3288238	3288504	TCONS_00000885	0.314953	12.39143942	0.799169	6.217
Chr1	3744011	3744112	+	TCONS_00000988/TCONS_00000991/TCONS_00000992	3743984	3744148	TCONS_00000989/TCONS_00000990	0.586905	1.25137	0.000599008	6.261591
Chr1	3853821	3853994	+	TCONS_00001020	3853758	3854111	TCONS_00001019	0	0	2.71276	0.751927
Chr1	3952409	3952484	+	TCONS_00001049	3952345	3953618	TCONS_00001048	0.233333	10.3223	13.8329	3.76661
Chr1	3984509	3984594	+	TCONS_00001056	3984419	3984662	TCONS_00001057	0.213321	15.6267	0.000865935	8.33034
Chr1	4307778	4307816	+	TCONS_00001140/TCONS_00001141/TCONS_00001143	4307578	4308005	TCONS_00001139/TCONS_00001142/TCONS_00001144	0.538638239	21.3064928	20.979082	5.517509
Chr1	4348828	4348882	+	TCONS_00001161	4348498	4349359	TCONS_00001160	11.5178	13.2141	9.28136	17.7185
Chr1	4546541	4546643	+	TCONS_00001208	4546461	4546741	TCONS_00001209	0.20618	21.0288	0.591747	7.86997
Chr1	4721839	4721947	+	TCONS_00001240/TCONS_00001243	4721695	4722005	TCONS_00001241/TCONS_00001242	4.9518461	15.8162	0	15.11927
Chr1	5042856	5043076	+	TCONS_00001336	5042588	5044294	TCONS_00001337	14.9651	34.6306	3.64265e-05	1.25849
Chr1	5226005	5226185	+	TCONS_00001372/TCONS_00001373	5225766	5226391	TCONS_00001374	0.0892406	3.8956303	0.6285	12.50627
Chr1	5248385	5248466	+	TCONS_00001382	5248302	5248604	TCONS_00001383	0.0977086	14.3788	0.12586	17.2166
Chr1	5508917	5509146	+	TCONS_00001454	5508834	5509155	TCONS_00001455	0.0618474	3.64098	3.29329	6.63787
Chr1	5716111	5716188	+	TCONS_00001518	5715724	5716316	TCONS_00001520	7.73008	1.11866	1.74091	0.00301667
Chr1	5721899	5722284	+	TCONS_00001517	5721668	5722614	TCONS_00001518/TCONS_00001519	1.371534	0	0.76008667	0.00965104
Chr1	5944234	5944288	+	TCONS_00001579/TCONS_00001580	5944084	5944463	TCONS_00001581/TCONS_00001582	23.45607	2.2357	4.272158293	8.6254309
Chr1	6410691	6410769	+	TCONS_00001683/TCONS_00001684	6410558	6410854	TCONS_00001682	6.21993	0.5607446	0.762606	9.624345
Chr1	6425415	6425505	+	TCONS_00001686/TCONS_00001688/TCONS_00001689	6425346	6425880	TCONS_00001687	1.0121	43.06514	0.986957	27.82889281
Chr1	6461390	6461843	+	TCONS_00001703	6461318	6461910	TCONS_00001705/TCONS_00001706	3.590571	0	3.97632	0.509944
Chr1	6532337	6532439	+	TCONS_00001722/TCONS_00001723	6529777	6532614	TCONS_00001721/TCONS_00001724	9.763659796	0	0.39508	3.02093
Chr1	6646477	6646554	+	TCONS_00001755/TCONS_00001756	6646392	6646817	TCONS_00001754	0.024952	0.000452277	15.8076	0.456501731
Chr1	7145781	7145879	+	TCONS_00001872/TCONS_00001873/TCONS_00001875	7145691	7146041	TCONS_00001874	3.64292	788.86368	9.3904	716.25699
Chr1	7285161	7285239	+	TCONS_00001907	7285059	7285435	TCONS_00001906	9.79776	0.312783	12.7798	4.40454
Chr1	7285436	7285560	+	TCONS_00001907	7285240	7288843	TCONS_00001908	14.995	0.312783	10.8165	4.40454
Chr1	7875008	7875100	+	TCONS_00002028/TCONS_00002029	7874731	7875255	TCONS_00002030	0.71339	27.26365541	2.46684	26.91112
Chr1	8095965	8096045	+	TCONS_00002077	8095502	8096549	TCONS_00002078	7.74568e-05	0	0.685394	0.308228
Chr1	8441260	8441324	+	TCONS_00002160	8441146	8441410	TCONS_00002159	0.400506	3.29845	8.62354	0.0095344
Chr1	8600513	8600583	+	TCONS_00002190/TCONS_00002191	8600465	8600655	TCONS_00002189	1.15804	1.30507	4.17124	0.32051993
Chr1	8670911	8671006	+	TCONS_00002206/TCONS_00002207	8670834	8671656	TCONS_00002208	0.0865738	4.475474	1.05389e-05	5.60357
Chr1	8916494	8916570	+	TCONS_00002283	8916361	8916674	TCONS_00002284	2.60206	23.5555	0.220641	12.8683
Chr1	9087392	9087544	+	TCONS_00002311	9087153	9087762	TCONS_00002310	0.729997	0.00132994	2.51386	3.05957
Chr1	9576179	9576259	+	TCONS_00002441/TCONS_00002443	9576162	9576321	TCONS_00002442/TCONS_00002444/TCONS_00002445	27.4099449	11.131996	0.125675	3.046757
Chr1	10177783	10177860	+	TCONS_00002596/TCONS_00002598/TCONS_00002599/TCONS_00002600/TCONS_00002601	10177614	10177958	TCONS_00002597/TCONS_00002602	1.77615	14.725858459	0.581783387	15.263655
Chr1	10177785	10177860	+	TCONS_00002603	10177614	10177958	TCONS_00002597/TCONS_00002602	1.77615	0.296731	0.581783387	0.00457449
Chr1	10208362	10208436	+	TCONS_00002612	10207927	10208511	TCONS_00002611	0	0.303203	0.0854321	2.05918
Chr1	10333362	10333430	+	TCONS_00002636/TCONS_00002637/TCONS_00002639	10333170	10333748	TCONS_00002640	1.25138	7.794	2.26987	1.4278315
Chr1	10350479	10350578	+	TCONS_00002648/TCONS_00002649	10350355	10350716	TCONS_00002647	0.712233	7.61443	0.2027	2.32630335
Chr1	10444883	10444959	+	TCONS_00002668/TCONS_00002670	10444761	10445657	TCONS_00002667/TCONS_00002669	0.000123169	0.46987064	0.1242230605	3.656854
Chr1	10464458	10464543	+	TCONS_00002676/TCONS_00002677	10464320	10464600	TCONS_00002678	0.00158785	23.062411	3.00427	7.558762
Chr1	10465413	10465529	+	TCONS_00002677/TCONS_00002678	10465263	10465785	TCONS_00002676	0.619911	22.44408785	0.361942	10.20109
Chr1	10492591	10492723	+	TCONS_00002683/TCONS_00002686	10492436	10492897	TCONS_00002684	20.1043	25.56861	2.37231	15.67763531
Chr1	10494262	10494338	+	TCONS_00002683/TCONS_00002685/TCONS_00002686	10493066	10494598	TCONS_00002684	20.1043	26.252202	2.37231	15.78575431
Chr1	10849539	10849622	+	TCONS_00002750	10849381	10850054	TCONS_00002751	0.000619844	7.02425	1.49305	7.08168
Chr1	11086327	11086434	+	TCONS_00002791	11086287	11086527	TCONS_00002792	0.335176	12.589	1.64142	14.2153
Chr1	11086739	11086822	+	TCONS_00002791	11086626	11086897	TCONS_00002792	0.335176	12.589	1.64142	14.2153
Chr1	11615740	11615831	+	TCONS_00002892/TCONS_00002893	11615644	11616218	TCONS_00002894	0.914644	97.8797	2.76339	51.2044
Chr1	11768122	11768430	+	TCONS_00002936	11767875	11768553	TCONS_00002935	0	2.1158	2.43698	3.20937
Chr1	11767706	11767874	+	TCONS_00002935	11767504	11768553	TCONS_00002934	1.56901	0	9.83007	2.43698
Chr1	12008024	12008127	+	TCONS_00002991	12007785	12008246	TCONS_00002990	2.36692	29.6627	4.68676	51.4267
Chr1	12978014	12978126	+	TCONS_00003181	12977786	12978148	TCONS_00003180	5.60162	3.04823	6.44991	0.88955
Chr1	16268681	16268744	+	TCONS_00003532/TCONS_00003533	16268373	16268870	TCONS_00003534/TCONS_00003535/TCONS_00003536/TCONS_00003537	476.88315	0	109.102	1.90672
Chr1	16549898	16549980	+	TCONS_00003568/TCONS_00003569	16549673	16550108	TCONS_00003567	9.30447e-05	2.6712	1.68992	1.014609
Chr1	16893832	16894071	+	TCONS_00003615	16893565	16895465	TCONS_00003614	0.000607614	28.5625	4.75561	4.50778
Chr1	17192393	17192516	+	TCONS_00003687	17192207	17193158	TCONS_00003688	0.572878	62.285	0.000534623	51.4225
Chr1	17426097	17426209	+	TCONS_00003742	17426038	17426340	TCONS_00003743	6.9813	13.2184	8.59009	17.415
