# Supplementary material for: 50/50 Expressional Odds of Retention Signifies the Distinction between Retained Introns and Constitutively Spliced Introns in Arabidopsis thaliana
Source: Front Plant Sci. 2017 Oct 9;8:1728. doi: 10.3389/fpls.2017.01728 (PMC5640774; doi:10.3389/fpls.2017.01728)
Supplement: Supplementary file 4 [file Presentation2.ZIP › File S2/RIs_CSIs_ID/ori_datas/ri/asta.sample.gtf]

Chr1	Undefined	as_event	197775	198183	.	+	.	transcript_id "TCONS_00000046,TCONS_00000045"; gene_id "Chr1:195780-198684W"; flanks "197775-,198183^"; structure "0,1^2-"; splice_chain ",197904^197974-"; sources "Undefined,Undefined"; NMorMRNA "null"; degree "4"; dimension "2_2";
Chr1	Undefined	as_event	404757	404953	.	+	.	transcript_id "TCONS_00000092/TCONS_00000094,TCONS_00000091/TCONS_00000093"; gene_id "Chr1:404600-408619W"; flanks "404757-,404953^"; structure "0,1^2-"; splice_chain ",404842^404912-"; sources "Undefined,Undefined"; NMorMRNA "null"; degree "4"; dimension "2_2";
Chr1	Undefined	as_event	411177	411597	.	+	.	transcript_id "TCONS_00000097,TCONS_00000096"; gene_id "Chr1:410748-411597W"; flanks "411177-,411597]"; structure "0,1^2-"; splice_chain ",411253^411336-"; sources "Undefined,Undefined"; NMorMRNA "null"; degree "4"; dimension "2_2";
Chr1	Undefined	as_event	419297	419894	.	+	.	transcript_id "TCONS_00000102,TCONS_00000101/TCONS_00000103"; gene_id "Chr1:418748-422438W"; flanks "419297-,419894^"; structure "0,1^2-"; splice_chain ",419529^419675-"; sources "Undefined,Undefined"; NMorMRNA "null"; degree "4"; dimension "2_2";
Chr1	Undefined	as_event	631603	632043	.	+	.	transcript_id "TCONS_00000149/TCONS_00000150,TCONS_00000146"; gene_id "Chr1:630505-633259W"; flanks "631603-,632043^"; structure "0,1^2-"; splice_chain ",631858^632009-"; sources "Undefined,Undefined"; NMorMRNA "null"; degree "4"; dimension "2_4";
Chr1	Undefined	as_event	631603	632043	.	+	.	transcript_id "TCONS_00000149/TCONS_00000150,TCONS_00000147"; gene_id "Chr1:630505-633259W"; flanks "631603-,632043^"; structure "0,1^2-"; splice_chain ",631858^631928-"; sources "Undefined,Undefined"; NMorMRNA "null"; degree "4"; dimension "2_4";
Chr1	Undefined	as_event	631603	632043	.	+	.	transcript_id "TCONS_00000149/TCONS_00000150,TCONS_00000148"; gene_id "Chr1:630505-633259W"; flanks "631603-,632043^"; structure "0,1^2-"; splice_chain ",631858^632000-"; sources "Undefined,Undefined"; NMorMRNA "null"; degree "4"; dimension "2_4";
Chr1	Undefined	as_event	773411	774153	.	+	.	transcript_id "TCONS_00000172,TCONS_00000171"; gene_id "Chr1:773411-775344W"; flanks "773411[,774153^"; structure "0,1^2-"; splice_chain ",773691^774096-"; sources "Undefined,Undefined"; NMorMRNA "null"; degree "4"; dimension "2_2";
Chr1	Undefined	as_event	936189	937043	.	+	.	transcript_id "TCONS_00000211,TCONS_00000210"; gene_id "Chr1:933512-937043W"; flanks "936189-,937043]"; structure "0,1^2-"; splice_chain ",936572^936655-"; sources "Undefined,Undefined"; NMorMRNA "null"; degree "4"; dimension "2_2";
Chr1	Undefined	as_event	1013715	1014543	.	+	.	transcript_id "TCONS_00000228,TCONS_00000227"; gene_id "Chr1:1013715-1017929W"; flanks "1013715[,1014543^"; structure "0,1^2-"; splice_chain ",1014237^1014334-"; sources "Undefined,Undefined"; NMorMRNA "null"; degree "4"; dimension "2_2";
Chr1	Undefined	as_event	1241057	1241677	.	+	.	transcript_id "TCONS_00000264,TCONS_00000265"; gene_id "Chr1:1240375-1242121W"; flanks "1241057-,1241677^"; structure "0,1^2-3^4-"; splice_chain ",1241343^1241425-1241542^1241616-"; sources "Undefined,Undefined"; NMorMRNA "null"; degree "4"; dimension "2_2";
Chr1	Undefined	as_event	1685319	1685627	.	+	.	transcript_id "TCONS_00000325,TCONS_00000326"; gene_id "Chr1:1682318-1687363W"; flanks "1685319-,1685627^"; structure "0,1^2-"; splice_chain ",1685484^1685587-"; sources "Undefined,Undefined"; NMorMRNA "null"; degree "4"; dimension "2_2";
Chr1	Undefined	as_event	1716559	1716735	.	+	.	transcript_id "TCONS_00000329,TCONS_00000330/TCONS_00000331/TCONS_00000332/TCONS_00000333"; gene_id "Chr1:1714950-1717276W"; flanks "1716559-,1716735^"; structure "0,1^2-"; splice_chain ",1716624^1716691-"; sources "Undefined,Undefined"; NMorMRNA "null"; degree "4"; dimension "2_2";
Chr1	Undefined	as_event	1788921	1789245	.	+	.	transcript_id "TCONS_00000356,TCONS_00000357"; gene_id "Chr1:1786856-1789676W"; flanks "1788921-,1789245^"; structure "0,1^2-"; splice_chain ",1789025^1789162-"; sources "Undefined,Undefined"; NMorMRNA "null"; degree "4"; dimension "2_2";
Chr1	Undefined	as_event	1898141	1899208	.	+	.	transcript_id "TCONS_00000377,TCONS_00000376"; gene_id "Chr1:1897203-1899208W"; flanks "1898141-,1899208]"; structure "0,1^2-"; splice_chain ",1898422^1898603-"; sources "Undefined,Undefined"; NMorMRNA "null"; degree "4"; dimension "2_2";
Chr1	Undefined	as_event	1958923	1959947	.	+	.	transcript_id "TCONS_00000393,TCONS_00000394"; gene_id "Chr1:1958923-1959947W"; flanks "1958923[,1959947]"; structure "0,1^2-"; splice_chain ",1959032^1959102-"; sources "Undefined,Undefined"; NMorMRNA "null"; degree "4"; dimension "2_2";
Chr1	Undefined	as_event	1970424	1970997	.	+	.	transcript_id "TCONS_00000397,TCONS_00000396"; gene_id "Chr1:1969729-1973767W"; flanks "1970424-,1970997^"; structure "0,1^2-"; splice_chain ",1970580^1970676-"; sources "Undefined,Undefined"; NMorMRNA "null"; degree "4"; dimension "2_2";
Chr1	Undefined	as_event	2070737	2073535	.	+	.	transcript_id "TCONS_00000422,TCONS_00000423"; gene_id "Chr1:2070737-2076505W"; flanks "2070737[,2073535]"; structure "0,1^2-"; splice_chain ",2070893^2071102-"; sources "Undefined,Undefined"; NMorMRNA "null"; degree "4"; dimension "2_2";
Chr1	Undefined	as_event	2278587	2279117	.	+	.	transcript_id "TCONS_00000476,TCONS_00000475"; gene_id "Chr1:2277807-2280297W"; flanks "2278587-,2279117^"; structure "0,1^2-"; splice_chain ",2278724^2278972-"; sources "Undefined,Undefined"; NMorMRNA "null"; degree "4"; dimension "2_2";
Chr1	Undefined	as_event	2369189	2369734	.	+	.	transcript_id "TCONS_00000486,TCONS_00000487"; gene_id "Chr1:2368837-2369734W"; flanks "2369189-,2369734]"; structure "0,1^2-"; splice_chain ",2369256^2369308-"; sources "Undefined,Undefined"; NMorMRNA "null"; degree "4"; dimension "2_2";
Chr1	Undefined	as_event	2379647	2380782	.	+	.	transcript_id "TCONS_00000491,TCONS_00000492"; gene_id "Chr1:2379622-2381362W"; flanks "2379647[,2380782^"; structure "0,1^2-"; splice_chain ",2380231^2380354-"; sources "Undefined,Undefined"; NMorMRNA "null"; degree "4"; dimension "2_2";
Chr1	Undefined	as_event	2380871	2381362	.	+	.	transcript_id "TCONS_00000490,TCONS_00000491/TCONS_00000492/TCONS_00000494"; gene_id "Chr1:2379622-2381362W"; flanks "2380871-,2381362]"; structure "0,1^2-"; splice_chain ",2380924^2381014-"; sources "Undefined,Undefined"; NMorMRNA "null"; degree "4"; dimension "2_2";
Chr1	Undefined	as_event	2385237	2385708	.	+	.	transcript_id "TCONS_00000495,TCONS_00000496"; gene_id "Chr1:2381615-2386092W"; flanks "2385237-,2385708^"; structure "0,1^2-"; splice_chain ",2385278^2385570-"; sources "Undefined,Undefined"; NMorMRNA "null"; degree "4"; dimension "2_2";
Chr1	Undefined	as_event	2425952	2426306	.	+	.	transcript_id "TCONS_00000510,TCONS_00000509/TCONS_00000511"; gene_id "Chr1:2424054-2426676W"; flanks "2425952-,2426306^"; structure "0,1^2-"; splice_chain ",2426103^2426192-"; sources "Undefined,Undefined"; NMorMRNA "null"; degree "4"; dimension "2_2";
Chr1	Undefined	as_event	2439278	2439665	.	+	.	transcript_id "TCONS_00000514,TCONS_00000513/TCONS_00000515/TCONS_00000516/TCONS_00000517/TCONS_00000518/TCONS_00000519/TCONS_00000520/TCONS_00000521"; gene_id "Chr1:2437330-2439665W"; flanks "2439278-,2439665]"; structure "0,1^2-"; splice_chain ",2439336^2439420-"; sources "Undefined,Undefined"; NMorMRNA "null"; degree "4"; dimension "2_2";
Chr1	Undefined	as_event	2459571	2460790	.	+	.	transcript_id "TCONS_00000528,TCONS_00000529"; gene_id "Chr1:2458244-2460790W"; flanks "2459571-,2460790]"; structure "0,1^2-"; splice_chain ",2459870^2460102-"; sources "Undefined,Undefined"; NMorMRNA "null"; degree "4"; dimension "2_2";
Chr1	Undefined	as_event	2713096	2713295	.	+	.	transcript_id "TCONS_00000579/TCONS_00000583,TCONS_00000580"; gene_id "Chr1:2712883-2714734W"; flanks "2713096-,2713295^"; structure "0,1^2-"; splice_chain ",2713142^2713236-"; sources "Undefined,Undefined"; NMorMRNA "null"; degree "4"; dimension "2_2";
Chr1	Undefined	as_event	2712892	2713295	.	+	.	transcript_id "TCONS_00000581,TCONS_00000582"; gene_id "Chr1:2712883-2714734W"; flanks "2712892[,2713295^"; structure "0,1^2-"; splice_chain ",2713142^2713236-"; sources "Undefined,Undefined"; NMorMRNA "null"; degree "4"; dimension "2_2";
Chr1	Undefined	as_event	2737268	2737865	.	+	.	transcript_id "TCONS_00000590,TCONS_00000589/TCONS_00000591"; gene_id "Chr1:2736774-2743758W"; flanks "2737268-,2737865^"; structure "0,1^2-"; splice_chain ",2737341^2737538-"; sources "Undefined,Undefined"; NMorMRNA "null"; degree "4"; dimension "2_2";
Chr1	Undefined	as_event	2765056	2765451	.	+	.	transcript_id "TCONS_00000594/TCONS_00000597/TCONS_00000598,TCONS_00000595/TCONS_00000596/TCONS_00000599"; gene_id "Chr1:2762584-2768967W"; flanks "2765056-,2765451^"; structure "0,1^2-"; splice_chain ",2765200^2765327-"; sources "Undefined,Undefined"; NMorMRNA "null"; degree "4"; dimension "2_2";
Chr1	Undefined	as_event	2935467	2935717	.	+	.	transcript_id "TCONS_00000648,TCONS_00000649"; gene_id "Chr1:2932739-2936586W"; flanks "2935467-,2935717^"; structure "0,1^2-"; splice_chain ",2935569^2935644-"; sources "Undefined,Undefined"; NMorMRNA "null"; degree "4"; dimension "2_2";
Chr1	Undefined	as_event	2997455	2998222	.	+	.	transcript_id "TCONS_00000659/TCONS_00000662,TCONS_00000660/TCONS_00000661"; gene_id "Chr1:2994369-2998222W"; flanks "2997455-,2998222]"; structure "0,1^2-"; splice_chain ",2997838^2997920-"; sources "Undefined,Undefined"; NMorMRNA "null"; degree "4"; dimension "2_2";
Chr1	Undefined	as_event	3004361	3004778	.	+	.	transcript_id "TCONS_00000663,TCONS_00000664"; gene_id "Chr1:3003495-3008213W"; flanks "3004361-,3004778^"; structure "0,1^2-"; splice_chain ",3004435^3004515-"; sources "Undefined,Undefined"; NMorMRNA "null"; degree "4"; dimension "2_2";
Chr1	Undefined	as_event	3032117	3032308	.	+	.	transcript_id "TCONS_00000671,TCONS_00000670"; gene_id "Chr1:3031137-3033582W"; flanks "3032117-,3032308^"; structure "0,1^2-"; splice_chain ",3032146^3032198-"; sources "Undefined,Undefined"; NMorMRNA "null"; degree "4"; dimension "2_2";
Chr1	Undefined	as_event	3077378	3078257	.	+	.	transcript_id "TCONS_00000686/TCONS_00000687,TCONS_00000685"; gene_id "Chr1:3076485-3079539W"; flanks "3077378-,3078257^"; structure "0,1^2-"; splice_chain ",3077956^3078233-"; sources "Undefined,Undefined"; NMorMRNA "null"; degree "4"; dimension "2_2";
Chr1	Undefined	as_event	3254964	3255693	.	+	.	transcript_id "TCONS_00000720,TCONS_00000719"; gene_id "Chr1:3252240-3255693W"; flanks "3254964^,3255693]"; structure "1-3^4-,2-"; splice_chain "3255052-3255275^3255342-,3255055-"; sources "Undefined,Undefined"; NMorMRNA "null"; degree "4"; dimension "2_2";
Chr1	Undefined	as_event	3284652	3285340	.	+	.	transcript_id "TCONS_00000729/TCONS_00000730,TCONS_00000727/TCONS_00000728"; gene_id "Chr1:3284239-3287107W"; flanks "3284652-,3285340^"; structure "0,1^2-"; splice_chain ",3284725^3285166-"; sources "Undefined,Undefined"; NMorMRNA "null"; degree "4"; dimension "2_2";
Chr1	Undefined	as_event	3288087	3288320	.	+	.	transcript_id "TCONS_00000732,TCONS_00000733"; gene_id "Chr1:3288087-3290471W"; flanks "3288087[,3288320^"; structure "0,1^2-"; splice_chain ",3288153^3288238-"; sources "Undefined,Undefined"; NMorMRNA "null"; degree "4"; dimension "2_2";
Chr1	Undefined	as_event	3288238	3288504	.	+	.	transcript_id "TCONS_00000734,TCONS_00000733"; gene_id "Chr1:3288087-3290471W"; flanks "3288238-,3288504^"; structure "0,1^2-"; splice_chain ",3288320^3288431-"; sources "Undefined,Undefined"; NMorMRNA "null"; degree "4"; dimension "2_2";
Chr1	Undefined	as_event	3288087	3288504	.	+	.	transcript_id "TCONS_00000734,TCONS_00000732"; gene_id "Chr1:3288087-3290471W"; flanks "3288087[,3288504^"; structure "1^2-,3^4-"; splice_chain "3288153^3288238-,3288320^3288431-"; sources "Undefined,Undefined"; NMorMRNA "null"; degree "4"; dimension "2_3";
Chr1	Undefined	as_event	3627997	3630765	.	+	.	transcript_id "TCONS_00000805,TCONS_00000804"; gene_id "Chr1:3627656-3630765W"; flanks "3627997-,3630765]"; structure "1^2-4^5-6^7-,3^8-"; splice_chain "3628229^3629098-3629304^3629845-3630064^3630255-,3629289^3630464-"; sources "Undefined,Undefined"; NMorMRNA "null"; degree "4"; dimension "2_2";
Chr1	Undefined	as_event	3710364	3711055	.	+	.	transcript_id "TCONS_00000817,TCONS_00000818"; gene_id "Chr1:3710208-3712503W"; flanks "3710364-,3711055^"; structure "1^5-7^8-,2^3-4^6-"; splice_chain "3710387^3710573-3710855^3710952-,3710391^3710482-3710511^3710577-"; sources "Undefined,Undefined"; NMorMRNA "null"; degree "4"; dimension "2_2";
Chr1	Undefined	as_event	3743984	3744148	.	+	.	transcript_id "TCONS_00000827,TCONS_00000826/TCONS_00000828/TCONS_00000829"; gene_id "Chr1:3740765-3744675W"; flanks "3743984-,3744148^"; structure "0,1^2-"; splice_chain ",3744010^3744113-"; sources "Undefined,Undefined"; NMorMRNA "null"; degree "4"; dimension "2_2";
Chr1	Undefined	as_event	3853758	3854111	.	+	.	transcript_id "TCONS_00000851,TCONS_00000853"; gene_id "Chr1:3853243-3855388W"; flanks "3853758-,3854111^"; structure "0,1^2-"; splice_chain ",3853820^3853995-"; sources "Undefined,Undefined"; NMorMRNA "null"; degree "4"; dimension "2_2";
Chr1	Undefined	as_event	3921002	3923375	.	+	.	transcript_id "TCONS_00000877,TCONS_00000876"; gene_id "Chr1:3920496-3924555W"; flanks "3921002-,3923375^"; structure "1^2-3^12-,4^5-6^7-8^9-10^11-"; splice_chain "3921242^3921537-3921827^3923207-,3922228^3922382-3922594^3922732-3922827^3922915-3923025^3923184-"; sources "Undefined,Undefined"; NMorMRNA "null"; degree "4"; dimension "2_3";
Chr1	Undefined	as_event	3952345	3953618	.	+	.	transcript_id "TCONS_00000883/TCONS_00000884,TCONS_00000885"; gene_id "Chr1:3948714-3960380W"; flanks "3952345-,3953618^"; structure "0,1^2-"; splice_chain ",3952408^3952485-"; sources "Undefined,Undefined"; NMorMRNA "null"; degree "4"; dimension "2_2";
Chr1	Undefined	as_event	3984419	3984662	.	+	.	transcript_id "TCONS_00000893,TCONS_00000892"; gene_id "Chr1:3981248-3985215W"; flanks "3984419-,3984662^"; structure "0,1^2-"; splice_chain ",3984508^3984595-"; sources "Undefined,Undefined"; NMorMRNA "null"; degree "4"; dimension "2_2";
Chr1	Undefined	as_event	4145009	4147911	.	+	.	transcript_id "TCONS_00000942,TCONS_00000943"; gene_id "Chr1:4144572-4147911W"; flanks "4145009-,4147911]"; structure "0,1^2-"; splice_chain ",4145703^4145875-"; sources "Undefined,Undefined"; NMorMRNA "null"; degree "4"; dimension "2_2";
Chr1	Undefined	as_event	4307578	4308005	.	+	.	transcript_id "TCONS_00000974/TCONS_00000976/TCONS_00000978,TCONS_00000975/TCONS_00000977"; gene_id "Chr1:4305933-4308005W"; flanks "4307578-,4308005]"; structure "0,1^2-"; splice_chain ",4307777^4307817-"; sources "Undefined,Undefined"; NMorMRNA "null"; degree "4"; dimension "2_2";
Chr1	Undefined	as_event	4348498	4349359	.	+	.	transcript_id "TCONS_00000993,TCONS_00000994"; gene_id "Chr1:4348498-4350867W"; flanks "4348498[,4349359^"; structure "0,1^2-"; splice_chain ",4348827^4348883-"; sources "Undefined,Undefined"; NMorMRNA "null"; degree "4"; dimension "2_2";
Chr1	Undefined	as_event	4420525	4421066	.	+	.	transcript_id "TCONS_00001008,TCONS_00001009"; gene_id "Chr1:4419770-4422638W"; flanks "4420525-,4421066^"; structure "0,1^2-"; splice_chain ",4420540^4420596-"; sources "Undefined,Undefined"; NMorMRNA "null"; degree "4"; dimension "2_2";
Chr1	Undefined	as_event	4459166	4460940	.	+	.	transcript_id "TCONS_00001020,TCONS_00001021"; gene_id "Chr1:4459166-4460940W"; flanks "4459166[,4460940]"; structure "1^2-4^5-,3^6-"; splice_chain "4459569^4459643-4460108^4460196-,4460062^4460327-"; sources "Undefined,Undefined"; NMorMRNA "null"; degree "4"; dimension "2_2";
Chr1	Undefined	as_event	4463924	4464867	.	+	.	transcript_id "TCONS_00001024,TCONS_00001025"; gene_id "Chr1:4463924-4465615W"; flanks "4463924[,4464867^"; structure "0,1^2-"; splice_chain ",4464036^4464245-"; sources "Undefined,Undefined"; NMorMRNA "null"; degree "4"; dimension "2_2";
Chr1	Undefined	as_event	4546461	4546741	.	+	.	transcript_id "TCONS_00001040,TCONS_00001039"; gene_id "Chr1:4544953-4547312W"; flanks "4546461-,4546741^"; structure "0,1^2-"; splice_chain ",4546540^4546644-"; sources "Undefined,Undefined"; NMorMRNA "null"; degree "4"; dimension "2_2";
Chr1	Undefined	as_event	4721695	4722005	.	+	.	transcript_id "TCONS_00001073,TCONS_00001072"; gene_id "Chr1:4721695-4724510W"; flanks "4721695[,4722005^"; structure "0,1^2-"; splice_chain ",4721838^4721948-"; sources "Undefined,Undefined"; NMorMRNA "null"; degree "4"; dimension "2_2";
Chr1	Undefined	as_event	4758924	4759455	.	+	.	transcript_id "TCONS_00001085,TCONS_00001086"; gene_id "Chr1:4758160-4760079W"; flanks "4758924-,4759455^"; structure "0,1^2-"; splice_chain ",4759302^4759374-"; sources "Undefined,Undefined"; NMorMRNA "null"; degree "4"; dimension "2_2";
Chr1	Undefined	as_event	4888549	4889050	.	+	.	transcript_id "TCONS_00001126,TCONS_00001127"; gene_id "Chr1:4884982-4966386W"; flanks "4888549-,4889050^"; structure "0,1^2-"; splice_chain ",4888766^4888938-"; sources "Undefined,Undefined"; NMorMRNA "null"; degree "4"; dimension "2_2";
Chr1	Undefined	as_event	5039980	5040528	.	+	.	transcript_id "TCONS_00001156,TCONS_00001157"; gene_id "Chr1:5037612-5040528W"; flanks "5039980-,5040528]"; structure "0,1^2-"; splice_chain ",5040248^5040379-"; sources "Undefined,Undefined"; NMorMRNA "null"; degree "4"; dimension "2_2";
Chr1	Undefined	as_event	5042588	5044294	.	+	.	transcript_id "TCONS_00001162,TCONS_00001161"; gene_id "Chr1:5042323-5044294W"; flanks "5042588[,5044294]"; structure "0,1^2-"; splice_chain ",5042855^5043077-"; sources "Undefined,Undefined"; NMorMRNA "null"; degree "4"; dimension "2_2";
Chr1	Undefined	as_event	5168596	5170066	.	+	.	transcript_id "TCONS_00001174,TCONS_00001175"; gene_id "Chr1:5168596-5170066W"; flanks "5168596[,5170066]"; structure "0,1^2-"; splice_chain ",5168705^5169579-"; sources "Undefined,Undefined"; NMorMRNA "null"; degree "4"; dimension "2_2";
Chr1	Undefined	as_event	5225766	5226391	.	+	.	transcript_id "TCONS_00001194,TCONS_00001192/TCONS_00001193"; gene_id "Chr1:5224385-5226702W"; flanks "5225766-,5226391^"; structure "0,1^2-"; splice_chain ",5226004^5226186-"; sources "Undefined,Undefined"; NMorMRNA "null"; degree "4"; dimension "2_2";
Chr1	Undefined	as_event	5248302	5248604	.	+	.	transcript_id "TCONS_00001201,TCONS_00001200"; gene_id "Chr1:5243450-5248604W"; flanks "5248302-,5248604]"; structure "0,1^2-"; splice_chain ",5248384^5248467-"; sources "Undefined,Undefined"; NMorMRNA "null"; degree "4"; dimension "2_2";
Chr1	Undefined	as_event	5508834	5509155	.	+	.	transcript_id "TCONS_00001275,TCONS_00001274"; gene_id "Chr1:5508507-5511735W"; flanks "5508834-,5509155^"; structure "0,1^2-"; splice_chain ",5508916^5509147-"; sources "Undefined,Undefined"; NMorMRNA "null"; degree "4"; dimension "2_2";
Chr1	Undefined	as_event	5688573	5689101	.	+	.	transcript_id "TCONS_00001328,TCONS_00001326/TCONS_00001327"; gene_id "Chr1:5687943-5691443W"; flanks "5688573-,5689101^"; structure "0,1^2-"; splice_chain ",5688647^5689021-"; sources "Undefined,Undefined"; NMorMRNA "null"; degree "4"; dimension "2_2";
Chr1	Undefined	as_event	5715724	5716316	.	+	.	transcript_id "TCONS_00001339/TCONS_00001342,TCONS_00001341"; gene_id "Chr1:5714005-5722614W"; flanks "5715724-,5716316^"; structure "0,1^2-"; splice_chain ",5716110^5716189-"; sources "Undefined,Undefined"; NMorMRNA "null"; degree "4"; dimension "2_2";
Chr1	Undefined	as_event	5715637	5716316	.	+	.	transcript_id "TCONS_00001339/TCONS_00001342,TCONS_00001338"; gene_id "Chr1:5714005-5722614W"; flanks "5715637^,5716316^"; structure "1-,2-3^4-"; splice_chain "5715724-,5715747-5716110^5716189-"; sources "Undefined,Undefined"; NMorMRNA "null"; degree "4"; dimension "2_3";
Chr1	Undefined	as_event	5715376	5716316	.	+	.	transcript_id "TCONS_00001339/TCONS_00001342,TCONS_00001340"; gene_id "Chr1:5714005-5722614W"; flanks "5715376-,5716316^"; structure "1^3-,2^4-5^6-"; splice_chain "5715637^5715724-,5715651^5715747-5716110^5716189-"; sources "Undefined,Undefined"; NMorMRNA "null"; degree "4"; dimension "2_4";
Chr1	Undefined	as_event	5721668	5722614	.	+	.	transcript_id "TCONS_00001338/TCONS_00001339,TCONS_00001340/TCONS_00001341"; gene_id "Chr1:5714005-5722614W"; flanks "5721668-,5722614]"; structure "0,1^2-"; splice_chain ",5721898^5722285-"; sources "Undefined,Undefined"; NMorMRNA "null"; degree "4"; dimension "2_2";
Chr1	Undefined	as_event	5775150	5775595	.	+	.	transcript_id "TCONS_00001357,TCONS_00001356"; gene_id "Chr1:5773592-5776308W"; flanks "5775150-,5775595^"; structure "0,1^2-"; splice_chain ",5775209^5775540-"; sources "Undefined,Undefined"; NMorMRNA "null"; degree "4"; dimension "2_2";
Chr1	Undefined	as_event	5930404	5930900	.	+	.	transcript_id "TCONS_00001399,TCONS_00001400"; gene_id "Chr1:5929850-5931831W"; flanks "5930404-,5930900^"; structure "0,1^2-"; splice_chain ",5930422^5930803-"; sources "Undefined,Undefined"; NMorMRNA "null"; degree "4"; dimension "2_2";
Chr1	Undefined	as_event	5944084	5944463	.	+	.	transcript_id "TCONS_00001403/TCONS_00001406,TCONS_00001404/TCONS_00001405"; gene_id "Chr1:5941732-5944463W"; flanks "5944084-,5944463]"; structure "0,1^2-"; splice_chain ",5944233^5944289-"; sources "Undefined,Undefined"; NMorMRNA "null"; degree "4"; dimension "2_2";
Chr1	Undefined	as_event	6076077	6080659	.	+	.	transcript_id "TCONS_00001432,TCONS_00001431"; gene_id "Chr1:6076077-6082349W"; flanks "6076077[,6080659^"; structure "1^2-3^24-,4^5-6^7-8^9-10^11-12^13-14^15-16^17-18^19-20^21-22^23-"; splice_chain "6076194^6076388-6076568^6080566-,6076701^6076920-6077007^6077140-6077247^6077487-6077671^6078021-6078216^6078344-6078601^6079037-6079256^6079537-6079650^6079973-6080118^6080363-6080448^6080542-"; sou…
Chr1	Undefined	as_event	6100964	6101775	.	+	.	transcript_id "TCONS_00001437,TCONS_00001438"; gene_id "Chr1:6100964-6105265W"; flanks "6100964[,6101775^"; structure "0,1^2-"; splice_chain ",6101156^6101710-"; sources "Undefined,Undefined"; NMorMRNA "null"; degree "4"; dimension "2_2";
Chr1	Undefined	as_event	6250893	6252028	.	+	.	transcript_id "TCONS_00001462,TCONS_00001463"; gene_id "Chr1:6248793-6254039W"; flanks "6250893-,6252028^"; structure "0,1^2-"; splice_chain ",6251730^6251833-"; sources "Undefined,Undefined"; NMorMRNA "null"; degree "4"; dimension "2_2";
Chr1	Undefined	as_event	6410558	6410854	.	+	.	transcript_id "TCONS_00001494,TCONS_00001495/TCONS_00001496"; gene_id "Chr1:6409978-6414451W"; flanks "6410558-,6410854^"; structure "0,1^2-"; splice_chain ",6410690^6410770-"; sources "Undefined,Undefined"; NMorMRNA "null"; degree "4"; dimension "2_2";
Chr1	Undefined	as_event	6425346	6425880	.	+	.	transcript_id "TCONS_00001499,TCONS_00001498/TCONS_00001500/TCONS_00001501"; gene_id "Chr1:6421117-6425880W"; flanks "6425346-,6425880]"; structure "0,1^2-"; splice_chain ",6425414^6425506-"; sources "Undefined,Undefined"; NMorMRNA "null"; degree "4"; dimension "2_2";
Chr1	Undefined	as_event	6461318	6461910	.	+	.	transcript_id "TCONS_00001515/TCONS_00001516,TCONS_00001513"; gene_id "Chr1:6460598-6462224W"; flanks "6461318-,6461910^"; structure "0,1^2-"; splice_chain ",6461389^6461844-"; sources "Undefined,Undefined"; NMorMRNA "null"; degree "4"; dimension "2_2";
Chr1	Undefined	as_event	6529777	6532336	.	+	.	transcript_id "TCONS_00001533/TCONS_00001534,TCONS_00001531"; gene_id "Chr1:6528977-6532614W"; flanks "6529777-,6532336^"; structure "0,1^2-"; splice_chain ",6530102^6531295-"; sources "Undefined,Undefined"; NMorMRNA "null"; degree "4"; dimension "2_2";
Chr1	Undefined	as_event	6529777	6532614	.	+	.	transcript_id "TCONS_00001532/TCONS_00001535,TCONS_00001531"; gene_id "Chr1:6528977-6532614W"; flanks "6529777-,6532614]"; structure "0,1^2-3^4-"; splice_chain ",6530102^6531295-6532336^6532440-"; sources "Undefined,Undefined"; NMorMRNA "null"; degree "4"; dimension "2_3";
Chr1	Undefined	as_event	6529777	6532614	.	+	.	transcript_id "TCONS_00001532/TCONS_00001535,TCONS_00001533/TCONS_00001534"; gene_id "Chr1:6528977-6532614W"; flanks "6529777-,6532614]"; structure "0,1^2-"; splice_chain ",6532336^6532440-"; sources "Undefined,Undefined"; NMorMRNA "null"; degree "4"; dimension "2_3";
Chr1	Undefined	as_event	6569682	6570939	.	+	.	transcript_id "TCONS_00001546/TCONS_00001547,TCONS_00001545"; gene_id "Chr1:6568732-6570939W"; flanks "6569682-,6570939]"; structure "0,1^2-"; splice_chain ",6569824^6570462-"; sources "Undefined,Undefined"; NMorMRNA "null"; degree "4"; dimension "2_2";
Chr1	Undefined	as_event	6571184	6572937	.	+	.	transcript_id "TCONS_00001548,TCONS_00001549"; gene_id "Chr1:6571184-6572937W"; flanks "6571184[,6572937]"; structure "0,1^2-"; splice_chain ",6571418^6571976-"; sources "Undefined,Undefined"; NMorMRNA "null"; degree "4"; dimension "2_2";
Chr1	Undefined	as_event	6646392	6646817	.	+	.	transcript_id "TCONS_00001571,TCONS_00001572/TCONS_00001573"; gene_id "Chr1:6644189-6649375W"; flanks "6646392-,6646817^"; structure "0,1^2-"; splice_chain ",6646476^6646555-"; sources "Undefined,Undefined"; NMorMRNA "null"; degree "4"; dimension "2_2";
Chr1	Undefined	as_event	6686420	6687116	.	+	.	transcript_id "TCONS_00001580,TCONS_00001579"; gene_id "Chr1:6684751-6687116W"; flanks "6686420-,6687116]"; structure "0,1^2-"; splice_chain ",6686519^6686659-"; sources "Undefined,Undefined"; NMorMRNA "null"; degree "4"; dimension "2_2";
Chr1	Undefined	as_event	7145691	7146041	.	+	.	transcript_id "TCONS_00001691,TCONS_00001689/TCONS_00001690/TCONS_00001692"; gene_id "Chr1:7143067-7146540W"; flanks "7145691-,7146041^"; structure "0,1^2-"; splice_chain ",7145780^7145880-"; sources "Undefined,Undefined"; NMorMRNA "null"; degree "4"; dimension "2_2";
Chr1	Undefined	as_event	7285240	7288843	.	+	.	transcript_id "TCONS_00001725,TCONS_00001723"; gene_id "Chr1:7285040-7289778W"; flanks "7285240-,7288843^"; structure "0,1^2-"; splice_chain ",7285435^7285561-"; sources "Undefined,Undefined"; NMorMRNA "null"; degree "4"; dimension "2_2";
Chr1	Undefined	as_event	7353540	7357981	.	+	.	transcript_id "TCONS_00001736,TCONS_00001737"; gene_id "Chr1:7353540-7357981W"; flanks "7353540[,7357981]"; structure "0,1^2-3^4-5^6-7^8-9^10-11^12-13^14-"; splice_chain ",7354397^7354963-7355628^7355710-7356237^7356319-7356432^7356511-7356591^7357007-7357113^7357191-7357275^7357373-"; sources "Undefined,Undefined"; NMorMRNA "null"; degree "4"; dimension "2_2";
Chr1	Undefined	as_event	7581084	7583461	.	+	.	transcript_id "TCONS_00001782,TCONS_00001781"; gene_id "Chr1:7581084-7588151W"; flanks "7581084[,7583461^"; structure "0,1^2-"; splice_chain ",7581603^7582231-"; sources "Undefined,Undefined"; NMorMRNA "null"; degree "4"; dimension "2_2";
Chr1	Undefined	as_event	7581084	7588151	.	+	.	transcript_id "TCONS_00001783,TCONS_00001782"; gene_id "Chr1:7581084-7588151W"; flanks "7581084[,7588151]"; structure "1^2-3^28-,4^5-6^7-8^9-10^11-12^13-14^15-16^17-18^19-20^21-22^23-24^25-26^27-"; splice_chain "7581603^7582231-7582834^7587022-,7583461^7583756-7583974^7584053-7584276^7584341-7584430^7584695-7584769^7585019-7585090^7585176-7585274^7585378-7585449^7585524-7585635^7585908-7585976^75…
Chr1	Undefined	as_event	7654184	7654615	.	+	.	transcript_id "TCONS_00001807,TCONS_00001808"; gene_id "Chr1:7654184-7655883W"; flanks "7654184[,7654615^"; structure "0,1^2-"; splice_chain ",7654364^7654521-"; sources "Undefined,Undefined"; NMorMRNA "null"; degree "4"; dimension "2_2";
Chr1	Undefined	as_event	7734739	7736149	.	+	.	transcript_id "TCONS_00001822,TCONS_00001823"; gene_id "Chr1:7734739-7738661W"; flanks "7734739[,7736149^"; structure "0,1^2-"; splice_chain ",7735917^7736048-"; sources "Undefined,Undefined"; NMorMRNA "null"; degree "4"; dimension "2_2";
Chr1	Undefined	as_event	7874731	7875255	.	+	.	transcript_id "TCONS_00001849,TCONS_00001847/TCONS_00001848"; gene_id "Chr1:7823138-7933490W"; flanks "7874731-,7875255^"; structure "0,1^2-"; splice_chain ",7875007^7875101-"; sources "Undefined,Undefined"; NMorMRNA "null"; degree "4"; dimension "2_2";
Chr1	Undefined	as_event	8079975	8080108	.	+	.	transcript_id "TCONS_00001891,TCONS_00001890"; gene_id "Chr1:8079275-8089236W"; flanks "8079975-,8080108^"; structure "0,1^2-"; splice_chain ",8080033^8080091-"; sources "Undefined,Undefined"; NMorMRNA "null"; degree "4"; dimension "2_2";
Chr1	Undefined	as_event	8079975	8080188	.	+	.	transcript_id "TCONS_00001890,TCONS_00001892"; gene_id "Chr1:8079275-8089236W"; flanks "8079975-,8080188-"; structure "1^2-3^,4^"; splice_chain "8080033^8080091-8080108^,8080112^"; sources "Undefined,Undefined"; NMorMRNA "null"; degree "4"; dimension "2_3";
Chr1	Undefined	as_event	8095502	8096549	.	+	.	transcript_id "TCONS_00001897,TCONS_00001896"; gene_id "Chr1:8095502-8097709W"; flanks "8095502[,8096549^"; structure "0,1^2-"; splice_chain ",8095964^8096046-"; sources "Undefined,Undefined"; NMorMRNA "null"; degree "4"; dimension "2_2";
Chr1	Undefined	as_event	8331057	8332190	.	+	.	transcript_id "TCONS_00001948,TCONS_00001947"; gene_id "Chr1:8262954-8379384W"; flanks "8331057-,8332190]"; structure "0,1^2-"; splice_chain ",8331263^8331472-"; sources "Undefined,Undefined"; NMorMRNA "null"; degree "4"; dimension "2_2";
Chr1	Undefined	as_event	8670834	8671656	.	+	.	transcript_id "TCONS_00002013,TCONS_00002012"; gene_id "Chr1:8665874-8672651W"; flanks "8670834-,8671656^"; structure "0,1^2-"; splice_chain ",8670910^8671007-"; sources "Undefined,Undefined"; NMorMRNA "null"; degree "4"; dimension "2_2";
Chr1	Undefined	as_event	8849599	8850250	.	+	.	transcript_id "TCONS_00002069,TCONS_00002068"; gene_id "Chr1:8849049-8851670W"; flanks "8849599^,8850250^"; structure "1-,2-3^4-"; splice_chain "8849838-,8849845-8849890^8849944-"; sources "Undefined,Undefined"; NMorMRNA "null"; degree "4"; dimension "2_2";
Chr1	Undefined	as_event	8865429	8865728	.	+	.	transcript_id "TCONS_00002079,TCONS_00002077"; gene_id "Chr1:8860671-8933412W"; flanks "8865429-,8865728^"; structure "0,1^2-"; splice_chain ",8865512^8865596-"; sources "Undefined,Undefined"; NMorMRNA "null"; degree "4"; dimension "2_2";
Chr1	Undefined	as_event	8865425	8865728	.	+	.	transcript_id "TCONS_00002078,TCONS_00002076"; gene_id "Chr1:8860671-8933412W"; flanks "8865425-,8865728^"; structure "0,1^2-"; splice_chain ",8865512^8865596-"; sources "Undefined,Undefined"; NMorMRNA "null"; degree "4"; dimension "2_2";
