# Supplementary material for: 50/50 Expressional Odds of Retention Signifies the Distinction between Retained Introns and Constitutively Spliced Introns in Arabidopsis thaliana
Source: Front Plant Sci. 2017 Oct 9;8:1728. doi: 10.3389/fpls.2017.01728 (PMC5640774; doi:10.3389/fpls.2017.01728)
Supplement: Supplementary file 4 [file Presentation2.ZIP › File S2/RIs_CSIs_ID/ori_datas/ri/isoforms.fpkm.sample]

TCONS_00000045	=	AT1G01355.1	XLOC_000031	AT1G01355	TSS36	Chr1:138512-139568	687	-	0.431288	0.0421546	0.820422	OK	0.368497	0.0234965	0.713497	OK
TCONS_00000046	=	AT1G01360.1	XLOC_000032	AT1G01360	TSS37	Chr1:141970-143183	1000	-	98.1721	78.694	117.65	OK	34.2027	26.9792	41.4261	OK
TCONS_00000091	=	AT1G01790.1	XLOC_000064	AT1G01790	TSS73	Chr1:284609-291094	3892	-	7.90009	6.24562	9.55457	OK	18.4059	14.7419	22.07	OK
TCONS_00000092	=	AT1G01800.1	XLOC_000065	AT1G01800	TSS74	Chr1:293341-295040	1094	-	216.917	174.525	259.309	OK	76.0884	60.9481	91.2287	OK
TCONS_00000094	=	AT1G01810.1	XLOC_000066	AT1G01810	TSS75	Chr1:295220-295859	639	-	2.73392	1.56182	3.90602	OK	8.60892	5.99351	11.2243	OK
TCONS_00000096	=	AT1G01840.1	XLOC_000068	AT1G01840	TSS77	Chr1:303536-306287	822	-	2.49626	0.468329	4.5242	OK	7.68695	3.46965	11.9042	OK
TCONS_00000101	=	AT1G01920.2	XLOC_000072	AT1G01920	TSS81	Chr1:316127-319650	1863	-	24.0802	19.0459	29.1146	OK	21.3032	15.0999	27.5065	OK
TCONS_00000102	=	AT1G01920.1	XLOC_000072	AT1G01920	TSS81	Chr1:316127-319650	1873	-	1.31247	0.0823375	2.54261	OK	11.7638	6.74561	16.782	OK
TCONS_00000103	=	AT1G01940.1	XLOC_000073	AT1G01940	TSS82	Chr1:323026-324917	736	-	82.6701	65.2572	100.083	OK	91.7341	70.4257	113.043	OK
TCONS_00000146	j	AT1G02305.1	XLOC_000092	AT1G02305	TSS105	Chr1:453176-460696	1355	-	0	0	0.0444045	OK	9.27394	0	23.6031	OK
TCONS_00000147	=	AT1G02300.1	XLOC_000092	AT1G02300	TSS106	Chr1:453176-460696	1227	-	6.87135	0.843096	12.8996	OK	17.1544	7.77038	26.5384	OK
TCONS_00000148	j	AT1G02300.1	XLOC_000092	AT1G02300	TSS107	Chr1:453176-460696	850	-	7.51227	0	15.8925	OK	31.507	16.8286	46.1854	OK
TCONS_00000149	j	AT1G02305.1	XLOC_000092	AT1G02305	TSS107	Chr1:453176-460696	902	-	22.8164	7.28827	38.3445	OK	37.1404	21.602	52.6787	OK
TCONS_00000150	=	AT1G02305.1	XLOC_000092	AT1G02305	TSS108	Chr1:453176-460696	1407	-	0.00062496	0	0.0612277	OK	0	0	0.042893	OK
TCONS_00000171	=	AT1G02560.1	XLOC_000109	AT1G02560	TSS125	Chr1:537859-540109	1341	-	189.601	152.585	226.616	OK	167.741	134.943	200.539	OK
TCONS_00000172	=	AT1G02570.1	XLOC_000110	AT1G02570	TSS126	Chr1:541334-542240	906	-	3.61103	2.39493	4.82712	OK	0	0	0	OK
TCONS_00000210	=	AT1G02860.1	XLOC_000133	AT1G02860	TSS150	Chr1:635143-638677	1517	-	77.7513	59.2241	96.2785	OK	2.87029	0	9.11503	OK
TCONS_00000211	=	AT1G02860.2	XLOC_000133	AT1G02860	TSS150	Chr1:635143-638677	1511	-	0	0	0.0426032	OK	3.85174	0	10.5628	OK
TCONS_00000227	=	AT1G03110.1	XLOC_000146	AT1G03110	TSS164	Chr1:749245-751963	1564	-	30.6976	24.4377	36.9575	OK	37.7449	30.1323	45.3575	OK
TCONS_00000228	=	AT1G03120.1	XLOC_000147	AT1G03120	TSS165	Chr1:752241-754198	1634	-	1.3609	0	2.94133	OK	8.91551	1.70552	16.1255	OK
TCONS_00000264	=	AT1G03490.1	XLOC_000172	AT1G03490	TSS191	Chr1:871873-872906	846	-	0.0163487	0	0.0843179	OK	0	0	0	OK
TCONS_00000265	=	AT1G03495.1	XLOC_000173	AT1G03495	TSS192	Chr1:873183-874935	1752	-	3.93797	2.57738	5.29856	OK	0.985358	0.517859	1.45286	OK
TCONS_00000325	=	AT1G04080.2	XLOC_000211	AT1G04080	TSS233	Chr1:1051311-1056827	1995	-	0.000130706	0	0.0274777	OK	9.10031	2.15168	16.0489	OK
TCONS_00000326	j	AT1G04080.3	XLOC_000211	AT1G04080	TSS233	Chr1:1051311-1056827	2533	-	0.591475	0.0708378	1.11211	OK	12.7927	5.36133	20.224	OK
TCONS_00000329	=	AT1G04130.1	XLOC_000214	AT1G04130	TSS236	Chr1:1073393-1080630	2450	-	5.17219	1.58002	8.76437	OK	5.86339	1.14674	10.58	OK
TCONS_00000330	=	AT1G04130.1	XLOC_000214	AT1G04130	TSS236	Chr1:1073393-1080630	1315	-	71.943	53.2496	90.6364	OK	31.2033	15.8893	46.5173	OK
TCONS_00000331	=	AT1G04160.1	XLOC_000215	AT1G04160	TSS237	Chr1:1086494-1096146	4503	-	3.02286	2.28488	3.76084	OK	4.65908	3.32074	5.99742	OK
TCONS_00000332	j	AT1G04160.1	XLOC_000215	AT1G04160	TSS238	Chr1:1086494-1096146	1841	-	1.24486	0.43539	2.05432	OK	8.83109	5.86363	11.7986	OK
TCONS_00000333	=	AT1G04170.1	XLOC_000216	AT1G04170	TSS239	Chr1:1096945-1099898	1793	-	85.4297	68.6884	102.171	OK	106.557	85.7234	127.39	OK
TCONS_00000356	=	AT1G04450.1	XLOC_000237	AT1G04450	TSS261	Chr1:1208520-1209874	905	-	13.1648	9.91398	16.4156	OK	0	0	0	OK
TCONS_00000357	=	AT1G04480.1	XLOC_000238	AT1G04480	TSS262	Chr1:1216094-1217467	648	-	89.182	70.9295	107.434	OK	296.393	236.682	356.105	OK
TCONS_00000376	=	AT1G04690.1	XLOC_000253	AT1G04690	TSS277	Chr1:1313563-1315750	1415	-	99.8529	80.2599	119.446	OK	153	123.092	182.909	OK
TCONS_00000377	=	AT1G04700.1	XLOC_000254	AT1G04700	TSS278	Chr1:1316253-1320919	3886	-	2.66	2.01129	3.30871	OK	1.94179	1.43704	2.44655	OK
TCONS_00000393	=	AT1G04970.1	XLOC_000264	AT1G04970	TSS290	Chr1:1411169-1413627	1709	-	37.0757	28.5877	45.5636	OK	4.49292	0.268139	8.7177	OK
TCONS_00000394	j	AT1G04970.1	XLOC_000264	AT1G04970	TSS290	Chr1:1411169-1413627	1747	-	3.02048	0.23072	5.81024	OK	9.37166	5.25403	13.4893	OK
TCONS_00000396	=	AT1G05000.1	XLOC_000265	AT1G05000	TSS292	Chr1:1425592-1428782	1104	-	18.0222	13.6666	22.3779	OK	2.55911	1.54253	3.57569	OK
TCONS_00000397	=	AT1G05000.2	XLOC_000265	AT1G05000	TSS292	Chr1:1425592-1428782	1192	-	3.53965	1.61854	5.46076	OK	1.10242	0.444102	1.76073	OK
TCONS_00000422	=	AT1G05400.2	XLOC_000283	AT1G05400	TSS311	Chr1:1584072-1587778	962	-	0.824629	0	2.44028	OK	1.34152	0	3.01823	OK
TCONS_00000423	=	AT1G05420.1	XLOC_000284	AT1G05420	TSS312	Chr1:1590072-1590901	681	-	8.36975	5.83796	10.9015	OK	7.70393	5.11173	10.2961	OK
TCONS_00000475	=	AT1G05900.2	XLOC_000314	AT1G05900	TSS352	Chr1:1786855-1789722	1375	-	9.82873	7.17898	12.4785	OK	7.79777	4.99549	10.6	OK
TCONS_00000476	j	AT1G05900.2	XLOC_000314	AT1G05900	TSS352	Chr1:1786855-1789722	1432	-	2.49365	0.94799	4.0393	OK	5.48086	2.73377	8.22794	OK
TCONS_00000486	=	AT1G06030.1	XLOC_000323	AT1G06030	TSS361	Chr1:1826879-1828161	1021	-	1.5789	0.91741	2.24039	OK	0.0685472	0	0.182425	OK
TCONS_00000487	x	AT1G06040.2	XLOC_000324	AT1G06040	TSS362	Chr1:1828412-1829890	1346	-	0.491133	0	2.29497	OK	0.857335	0	3.07388	OK
TCONS_00000490	=	AT1G06080.1	XLOC_000326	AT1G06080	TSS364	Chr1:1843567-1846302	1220	-	57.4356	45.9248	68.9464	OK	70.8123	56.7158	84.9087	OK
TCONS_00000491	=	AT1G06090.1	XLOC_000327	AT1G06090	TSS365	Chr1:1847882-1849693	1131	-	23.7214	18.639	28.8038	OK	1.69541	1.04734	2.34348	OK
TCONS_00000492	=	AT1G06100.1	XLOC_000328	AT1G06100	TSS366	Chr1:1851529-1853019	900	-	0.568856	0.181804	0.955907	OK	2.5819	1.61733	3.54647	OK
TCONS_00000494	=	AT1G06135.1	XLOC_000330	AT1G06135	TSS368	Chr1:1862196-1862742	546	-	0.0651745	0	0.230969	OK	0	0	0	OK
TCONS_00000495	=	AT1G06140.1	XLOC_000331	AT1G06140	TSS369	Chr1:1864795-1866472	1677	-	2.01858	1.36831	2.66885	OK	2.01357	1.35699	2.67015	OK
TCONS_00000496	=	AT1G06160.1	XLOC_000332	AT1G06160	TSS370	Chr1:1883003-1883934	931	-	10.5915	7.14865	14.0344	OK	2.9538	1.37673	4.53088	OK
TCONS_00000509	=	AT1G06260.1	XLOC_000339	AT1G06260	TSS380	Chr1:1911121-1917661	1051	-	91.1315	68.5145	113.749	OK	3.06133	0.375615	5.74704	OK
TCONS_00000510	=	AT1G06290.1	XLOC_000340	AT1G06290	TSS381	Chr1:1922351-1926278	2375	-	20.9122	16.6765	25.148	OK	16.8494	13.3929	20.3058	OK
TCONS_00000511	=	AT1G06310.1	XLOC_000341	AT1G06310	TSS382	Chr1:1926790-1930296	2070	-	3.60808e-05	0	0.0265876	OK	1.11954	0.372818	1.86625	OK
TCONS_00000513	=	AT1G06320.1	XLOC_000342	AT1G06320	TSS383	Chr1:1930522-1931449	667	-	1.18106	0.476787	1.88534	OK	1.40705	0.61472	2.19938	OK
TCONS_00000514	=	AT1G06380.1	XLOC_000343	AT1G06380	TSS384	Chr1:1945123-1946129	953	-	24.9502	19.3851	30.5153	OK	16.3362	11.3677	21.3046	OK
TCONS_00000515	=	AT1G06390.1	XLOC_000344	AT1G06390	TSS385	Chr1:1946787-1952785	1634	-	71.1718	50.9942	91.3494	OK	101.293	77.0304	125.555	OK
TCONS_00000516	=	AT1G06390.2	XLOC_000344	AT1G06390	TSS385	Chr1:1946787-1952785	1579	-	3.4005	0	8.62818	OK	0	0	0.0375936	OK
TCONS_00000517	=	AT1G06410.1	XLOC_000345	AT1G06410	TSS386	Chr1:1954849-1958756	3158	-	26.6235	21.3438	31.9032	OK	59.6993	48.0035	71.3952	OK
TCONS_00000518	=	AT1G06420.1	XLOC_000346	AT1G06420	TSS387	Chr1:1958922-1959947	1025	-	24.2442	18.9543	29.5341	OK	3.93626	1.13666	6.73587	OK
TCONS_00000519	=	AT1G06420.2	XLOC_000346	AT1G06420	TSS387	Chr1:1958922-1959947	956	-	0.000254976	0	0.0684606	OK	5.60728	2.43198	8.78258	OK
TCONS_00000520	=	AT1G06450.1	XLOC_000347	AT1G06450	TSS388	Chr1:1965839-1969561	1380	-	44.6143	27.0818	62.1469	OK	20.7424	13.9778	27.5071	OK
TCONS_00000521	j	AT1G06470.1	XLOC_000348	AT1G06470	TSS389	Chr1:1969711-1973767	2077	-	5.77522	3.25974	8.29069	OK	5.99198	2.50778	9.47617	OK
TCONS_00000528	=	AT1G06500.1	XLOC_000352	AT1G06500	TSS393	Chr1:1989478-1992228	680	-	7.75706	1.92065	13.5935	OK	20.2925	3.53871	37.0462	OK
TCONS_00000529	=	AT1G06500.2	XLOC_000352	AT1G06500	TSS393	Chr1:1989478-1992228	739	-	0.659311	0	2.22429	OK	4.9904	0	10.1726	OK
TCONS_00000579	=	AT1G07010.3	XLOC_000378	AT1G07010	TSS422	Chr1:2152851-2156008	1542	-	0	0	0.0381431	OK	0.369699	0	1.36962	OK
TCONS_00000580	=	AT1G07010.1	XLOC_000378	AT1G07010	TSS422	Chr1:2152851-2156008	1533	-	14.8235	9.52774	20.1192	OK	27.3293	18.5122	36.1463	OK
TCONS_00000582	=	AT1G07070.1	XLOC_000380	AT1G07070	TSS424	Chr1:2168563-2169851	575	-	64.7623	50.9661	78.5585	OK	105.046	83.6001	126.493	OK
TCONS_00000583	=	AT1G07080.1	XLOC_000381	AT1G07080	TSS425	Chr1:2169981-2172194	1218	-	167.071	134.401	199.742	OK	95.4717	76.639	114.304	OK
TCONS_00000589	x	AT1G07150.2	XLOC_000386	AT1G07150	TSS430	Chr1:2193940-2195866	630	-	0.69875	0	1.41241	OK	1.6315	0.509549	2.75346	OK
TCONS_00000590	=	AT1G07170.3	XLOC_000387	AT1G07170	TSS431	Chr1:2200122-2201265	935	-	1.87961	0	4.13778	OK	2.92702	0.30078	5.55325	OK
TCONS_00000591	=	AT1G07170.1	XLOC_000387	AT1G07170	TSS431	Chr1:2200122-2201265	595	-	98.2305	77.0673	119.394	OK	78.7562	61.461	96.0513	OK
TCONS_00000594	=	AT1G07180.1	XLOC_000389	AT1G07180	TSS433	Chr1:2204319-2206934	1788	-	8.77366	6.78704	10.7603	OK	0.667837	0.365925	0.969749	OK
TCONS_00000596	=	AT1G07210.1	XLOC_000391	AT1G07210	TSS435	Chr1:2215222-2219474	1197	-	90.9088	72.5236	109.294	OK	61.3012	45.3724	77.23	OK
TCONS_00000597	=	AT1G07240.1	XLOC_000392	AT1G07240	TSS436	Chr1:2223690-2225452	1762	-	6.28775	3.42831	9.14718	OK	10.2804	6.62642	13.9343	OK
TCONS_00000598	o	AT1G07250.1	XLOC_000393	AT1G07250	TSS437	Chr1:2225808-2229319	3499	-	7.32508	4.91401	9.73615	OK	0.937031	0	1.9753	OK
TCONS_00000599	=	AT1G07250.1	XLOC_000393	AT1G07250	TSS437	Chr1:2225808-2229319	1667	-	8.46438	4.76324	12.1655	OK	29.4551	21.9719	36.9383	OK
TCONS_00000648	=	AT1G07728.2	XLOC_000426	AT1G07728	TSS472	Chr1:2394800-2397345	1891	-	3.90585	2.43529	5.37641	OK	4.73977	2.89175	6.58779	OK
TCONS_00000649	=	AT1G07728.1	XLOC_000426	AT1G07728	TSS472	Chr1:2394800-2397345	1791	-	2.19435	1.19958	3.18913	OK	10.2424	7.55114	12.9337	OK
TCONS_00000659	=	AT1G07840.1	XLOC_000435	AT1G07840	TSS481	Chr1:2424053-2426676	1322	-	17.5657	13.6512	21.4801	OK	30.29	22.5946	37.9853	OK
TCONS_00000660	=	AT1G07840.3	XLOC_000435	AT1G07840	TSS481	Chr1:2424053-2426676	1410	-	0	0	0.0447555	OK	2.96143	0	6.0161	OK
TCONS_00000661	=	AT1G07840.2	XLOC_000435	AT1G07840	TSS481	Chr1:2424053-2426676	1433	-	0.358076	0	1.04293	OK	0.675894	0	2.35527	OK
TCONS_00000662	=	AT1G07850.1	XLOC_000436	AT1G07850	TSS482	Chr1:2426744-2432077	1626	-	0.0135851	0	0.121726	OK	0.0438927	0	0.248737	OK
TCONS_00000663	=	AT1G07890.1	XLOC_000437	AT1G07890	TSS483	Chr1:2437329-2439665	1221	-	154.193	122.736	185.65	OK	146.122	82.2208	210.023	OK
TCONS_00000664	=	AT1G07890.6	XLOC_000437	AT1G07890	TSS483	Chr1:2437329-2439665	1304	-	0.730398	0	2.81135	OK	8.94832	0	25.5422	OK
TCONS_00000670	=	AT1G07890.7	XLOC_000437	AT1G07890	TSS484	Chr1:2437329-2439665	1137	-	0.906923	0	3.39429	OK	0	0	0.0454426	OK
TCONS_00000671	=	AT1G07890.8	XLOC_000437	AT1G07890	TSS485	Chr1:2437329-2439665	1269	-	4.35494	0	9.83903	OK	9.98847	0	27.6844	OK
TCONS_00000685	=	AT1G07960.1	XLOC_000444	AT1G07960	TSS494	Chr1:2467160-2469154	849	-	31.7278	18.5768	44.8788	OK	53.2965	39.8312	66.7618	OK
TCONS_00000686	=	AT1G07960.3	XLOC_000444	AT1G07960	TSS494	Chr1:2467160-2469154	857	-	84.1993	63.4764	104.922	OK	5.55986	0	13.2925	OK
TCONS_00000687	=	AT1G07960.2	XLOC_000444	AT1G07960	TSS494	Chr1:2467160-2469154	1241	-	8.55804	2.78336	14.3327	OK	1.45531	0	3.11579	OK
TCONS_00000719	j	AT1G08300.1	XLOC_000461	AT1G08300	TSS514	Chr1:2614773-2621545	5023	-	0.7	0.285972	1.11403	OK	1.18701	0.439204	1.93481	OK
TCONS_00000720	=	AT1G08310.1	XLOC_000461	AT1G08310	TSS515	Chr1:2614773-2621545	1474	-	1.99271	0.875224	3.11019	OK	0	0	0.0437961	OK
TCONS_00000727	=	AT1G08410.1	XLOC_000466	AT1G08410	TSS520	Chr1:2646188-2649379	2161	-	9.8789	7.72138	12.0364	OK	24.6081	19.6357	29.5805	OK
TCONS_00000728	=	AT1G08420.2	XLOC_000467	AT1G08420	TSS521	Chr1:2649536-2657120	4020	-	1.28334	0.378012	2.18866	OK	1.2716	0	2.98802	OK
TCONS_00000729	=	AT1G08420.1	XLOC_000467	AT1G08420	TSS522	Chr1:2649536-2657120	3740	-	3.43238	2.25681	4.60795	OK	19.9087	15.6393	24.1781	OK
TCONS_00000730	=	AT1G08430.1	XLOC_000468	AT1G08430	TSS523	Chr1:2658715-2661029	1566	-	0.860483	0.479665	1.2413	OK	0.0550918	0	0.136499	OK
TCONS_00000732	=	AT1G08460.1	XLOC_000470	AT1G08460	TSS525	Chr1:2672450-2674628	1369	-	15.8518	12.209	19.4946	OK	18.8274	14.5679	23.0869	OK
TCONS_00000733	=	AT1G08465.1	XLOC_000471	AT1G08465	TSS526	Chr1:2675812-2679781	1174	-	6.42085	4.69865	8.14305	OK	10.8597	8.17691	13.5425	OK
TCONS_00000734	=	AT1G08480.1	XLOC_000472	AT1G08480	TSS527	Chr1:2684233-2685621	761	-	150.654	120.862	180.446	OK	207.766	167.007	248.526	OK
TCONS_00000805	=	AT1G08970.2	XLOC_000504	AT1G08970	TSS564	Chr1:2882523-2884337	1178	-	10.437	7.08898	13.7849	OK	51.1434	30.9728	71.3141	OK
TCONS_00000817	j	AT1G09050.1	XLOC_000511	AT1G09050	TSS573	Chr1:2916964-2920889	2966	-	0.471824	0.139531	0.804117	OK	5.45666e-05	0	0.0195395	OK
TCONS_00000818	=	AT1G09050.1	XLOC_000511	AT1G09050	TSS574	Chr1:2916964-2920889	2782	-	0.000116523	0	0.020767	OK	1.46236	0.578848	2.34588	OK
TCONS_00000826	=	AT1G09180.1	XLOC_000518	AT1G09180	TSS581	Chr1:2965006-2967817	2543	-	3.76387	2.45199	5.07575	OK	6.77233	4.51299	9.03166	OK
TCONS_00000827	=	AT1G09180.1	XLOC_000518	AT1G09180	TSS581	Chr1:2965006-2967817	737	-	6.33378	2.88837	9.77919	OK	11.4786	5.79331	17.1639	OK
TCONS_00000828	x	AT1G09200.1	XLOC_000519	AT1G09200	TSS582	Chr1:2971588-2972199	599	-	17.9067	1.39525	34.4182	OK	390.095	238.628	541.561	OK
TCONS_00000829	=	AT1G09240.1	XLOC_000520	AT1G09240	TSS583	Chr1:2984880-2986130	1250	-	144.702	116.381	173.023	OK	0.218347	0.0357425	0.400951	OK
TCONS_00000851	=	AT1G09480.1	XLOC_000535	AT1G09480	TSS600	Chr1:3057974-3060661	1110	-	5.59249	4.03625	7.14872	OK	1.48884	0.873634	2.10405	OK
TCONS_00000853	=	AT1G09490.1	XLOC_000536	AT1G09490	TSS601	Chr1:3064098-3068598	1139	-	65.6349	43.7869	87.4829	OK	21.5938	15.2424	27.9452	OK
TCONS_00000876	=	AT1G09640.1	XLOC_000548	AT1G09640	TSS617	Chr1:3119877-3122526	1795	-	83.2552	65.7533	100.757	OK	219.103	176.292	261.914	OK
TCONS_00000877	=	AT1G09640.2	XLOC_000548	AT1G09640	TSS617	Chr1:3119877-3122526	1057	-	23.2086	10.5288	35.8885	OK	0	0	0.0549926	OK
TCONS_00000883	j	AT1G09710.2	XLOC_000553	AT1G09710	TSS623	Chr1:3140862-3144370	1202	-	2.77454	1.23162	4.31746	OK	2.79534	0.12971	5.46098	OK
TCONS_00000884	=	AT1G09710.2	XLOC_000553	AT1G09710	TSS623	Chr1:3140862-3144370	2154	-	0.127143	0	0.479519	OK	0.731469	0	1.50725	OK
TCONS_00000885	=	AT1G09710.1	XLOC_000553	AT1G09710	TSS623	Chr1:3140862-3144370	2138	-	6.11572	4.53991	7.69152	OK	5.75714	4.14102	7.37326	OK
TCONS_00000892	x	AT1G09810.1	XLOC_000559	AT1G09810	TSS629	Chr1:3180935-3184224	919	-	3.29078	0.345336	6.23623	OK	3.53329	0.858959	6.20761	OK
TCONS_00000893	=	AT1G09812.1	XLOC_000560	AT1G09812	TSS630	Chr1:3187816-3188580	387	-	11.9081	7.73413	16.0821	OK	161.57	127.873	195.268	OK
TCONS_00000942	x	AT1G10360.1	XLOC_000591	AT1G10360	TSS664	Chr1:3395549-3396931	1382	-	19.2367	11.7694	26.704	OK	6.89393	3.70105	10.0868	OK
TCONS_00000943	=	AT1G10380.1	XLOC_000592	AT1G10380	TSS665	Chr1:3400605-3402324	1232	-	50.3313	39.8843	60.7784	OK	6.22956	4.41015	8.04897	OK
TCONS_00000975	=	AT1G10657.3	XLOC_000614	AT1G10657	TSS688	Chr1:3530359-3531842	893	-	11.627	4.27973	18.9743	OK	9.42264	3.59953	15.2458	OK
TCONS_00000976	=	AT1G10657.1	XLOC_000614	AT1G10657	TSS688	Chr1:3530359-3531842	862	-	7.40992	1.60885	13.211	OK	10.5607	4.07577	17.0456	OK
TCONS_00000977	=	AT1G10657.4	XLOC_000614	AT1G10657	TSS688	Chr1:3530359-3531842	755	-	2.60288	0	7.01378	OK	1.43757	0	4.15057	OK
TCONS_00000978	=	AT1G10657.2	XLOC_000614	AT1G10657	TSS688	Chr1:3530359-3531842	811	-	61.0144	45.7224	76.3065	OK	59.5177	44.5571	74.4783	OK
TCONS_00000993	=	AT1G10710.2	XLOC_000620	AT1G10710	TSS696	Chr1:3558357-3561634	1413	-	6.20608	4.59565	7.81651	OK	8.60421	6.49452	10.7139	OK
TCONS_00000994	=	AT1G10710.1	XLOC_000620	AT1G10710	TSS696	Chr1:3558357-3561634	1437	-	0.171205	0	0.492188	OK	0.0630302	0	0.315356	OK
TCONS_00001008	j	AT1G10910.1	XLOC_000631	AT1G10910	TSS708	Chr1:3639860-3644162	1990	-	1.2389	0.342907	2.1349	OK	8.80604	3.21995	14.3921	OK
TCONS_00001009	=	AT1G10910.1	XLOC_000631	AT1G10910	TSS708	Chr1:3639860-3644162	2213	-	9.504	7.32066	11.6873	OK	24.9038	18.197	31.6107	OK
TCONS_00001020	=	AT1G11090.1	XLOC_000641	AT1G11090	TSS718	Chr1:3702607-3709302	1172	-	45.6749	36.0487	55.3011	OK	26.7799	20.8038	32.756	OK
TCONS_00001021	=	AT1G11110.1	XLOC_000642	AT1G11110	TSS719	Chr1:3710207-3712503	1297	-	0.557839	0.1697	0.945978	OK	0.0138892	0	0.0583636	OK
TCONS_00001024	j	AT1G11120.1	XLOC_000644	AT1G11120	TSS721	Chr1:3715057-3720940	624	-	14.4868	8.82579	20.1479	OK	0.185791	0	1.27675	OK
TCONS_00001039	=	AT1G11180.1	XLOC_000651	AT1G11180	TSS730	Chr1:3745773-3748521	1145	-	34.1544	27.0687	41.24	OK	12.7907	9.61925	15.9621	OK
TCONS_00001040	=	AT1G11180.2	XLOC_000651	AT1G11180	TSS730	Chr1:3745773-3748521	1154	-	0	0	0.0548245	OK	0.480892	0	1.62025	OK
TCONS_00001072	=	AT1G11530.1	XLOC_000675	AT1G11530	TSS757	Chr1:3874436-3877155	611	-	62.3589	48.9666	75.7512	OK	24.571	18.5332	30.6088	OK
TCONS_00001085	=	AT1G11620.1	XLOC_000686	AT1G11620	TSS768	Chr1:3910832-3911924	1092	-	0.611724	0.244732	0.978715	OK	0	0	0	OK
TCONS_00001086	x	AT1G11630.1	XLOC_000687	AT1G11630	TSS769	Chr1:3912901-3914407	863	-	1.91091	0	4.49899	OK	0	0	0.0775698	OK
TCONS_00001126	=	AT1G11860.3	XLOC_000707	AT1G11860	TSS793	Chr1:4001112-4003442	1666	-	5.27194	0.51766	10.0262	OK	2.15566	0	6.19427	OK
TCONS_00001127	=	AT1G11860.1	XLOC_000707	AT1G11860	TSS794	Chr1:4001112-4003442	1600	-	98.9431	78.9004	118.986	OK	199.354	159.894	238.813	OK
TCONS_00001156	=	AT1G12140.1	XLOC_000727	AT1G12140	TSS816	Chr1:4121368-4125648	2146	-	5.5802	2.55415	8.60624	OK	1.88077	0.725211	3.03634	OK
TCONS_00001161	o	AT1G12210.1	XLOC_000731	AT1G12210	TSS820	Chr1:4140283-4143605	2711	-	0.548641	0.318331	0.778951	OK	0.377294	0.073163	0.681425	OK
TCONS_00001162	=	AT1G12210.1	XLOC_000731	AT1G12210	TSS821	Chr1:4140283-4143605	2658	-	8.43067e-06	0	0.0217027	OK	0.482015	0.15772	0.806309	OK
TCONS_00001174	=	AT1G12270.1	XLOC_000737	AT1G12270	TSS829	Chr1:4172074-4174775	1949	-	41.4162	33.1903	49.6421	OK	68.9418	55.3941	82.4895	OK
TCONS_00001175	x	AT1G12300.1	XLOC_000738	AT1G12300	TSS830	Chr1:4183065-4186156	711	-	1.44753	0.337906	2.55716	OK	0	0	0.110132	OK
TCONS_00001192	x	AT1G12500.1	XLOC_000752	AT1G12500	TSS846	Chr1:4263149-4265136	1868	-	9.58793	5.5089	13.667	OK	2.55602	0.890415	4.22163	OK
TCONS_00001194	=	AT1G12550.1	XLOC_000754	AT1G12550	TSS848	Chr1:4274593-4275981	1177	-	11.269	8.61298	13.925	OK	10.8147	8.23941	13.39	OK
TCONS_00001200	x	AT1G12640.1	XLOC_000759	AT1G12640	TSS853	Chr1:4303311-4305801	372	-	3.65569	0	9.95604	OK	0.804521	0	3.63316	OK
TCONS_00001201	=	AT1G12650.2	XLOC_000760	AT1G12650	TSS854	Chr1:4305932-4308005	1189	-	61.545	48.5426	74.5474	OK	0.567606	0	2.02215	OK
TCONS_00001274	x	AT1G13250.1	XLOC_000811	AT1G13250	TSS909	Chr1:4528616-4530212	1596	-	3.55299	0.275464	6.83052	OK	2.64059	0	6.39671	OK
TCONS_00001275	=	AT1G13260.1	XLOC_000812	AT1G13260	TSS910	Chr1:4542167-4543742	1575	-	88.6191	71.2147	106.023	OK	30.0674	23.9221	36.2126	OK
TCONS_00001326	j	AT1G13890.1	XLOC_000851	AT1G13890	TSS951	Chr1:4751418-4753004	1026	-	4.88785	3.12577	6.64993	OK	0	0	0	OK
TCONS_00001327	=	AT1G13890.1	XLOC_000851	AT1G13890	TSS952	Chr1:4751418-4753004	792	-	4.84591	2.76652	6.92529	OK	0	0	0	OK
TCONS_00001328	=	AT1G13910.1	XLOC_000852	AT1G13910	TSS953	Chr1:4755783-4757991	1341	-	17.7575	13.8558	21.6592	OK	14.1658	10.9782	17.3535	OK
TCONS_00001338	=	AT1G13980.1	XLOC_000857	AT1G13980	TSS959	Chr1:4788462-4794654	4835	-	3.30452	0	6.68598	OK	10.643	7.52983	13.7562	OK
TCONS_00001339	=	AT1G13990.2	XLOC_000858	AT1G13990	TSS960	Chr1:4794755-4796597	1090	-	0	0	0.0573745	OK	0.000132643	0	0.05954	OK
TCONS_00001341	=	AT1G13990.1	XLOC_000858	AT1G13990	TSS960	Chr1:4794755-4796597	1009	-	54.1895	42.9471	65.432	OK	12.0434	8.77226	15.3145	OK
TCONS_00001342	j	AT1G13990.3	XLOC_000858	AT1G13990	TSS960	Chr1:4794755-4796597	1332	-	1.77258	0	3.70335	OK	3.15219	1.67072	4.63366	OK
TCONS_00001356	o	AT1G14190.1	XLOC_000869	AT1G14190	TSS971	Chr1:4852584-4855324	2651	-	1.34082	0.739814	1.94183	OK	0.692979	0	1.70504	OK
TCONS_00001357	=	AT1G14190.1	XLOC_000869	AT1G14190	TSS972	Chr1:4852584-4855324	1506	-	0	0	0.0405681	OK	0.356027	0	1.41755	OK
TCONS_00001399	=	AT1G14570.4	XLOC_000892	AT1G14570	TSS1001	Chr1:4983534-4987375	1647	-	0.225883	0	0.999177	OK	1.2308	0	4.85664	OK
TCONS_00001400	j	AT1G14570.1	XLOC_000892	AT1G14570	TSS1001	Chr1:4983534-4987375	2410	-	0.157236	0	0.683527	OK	17.4991	8.63504	26.3632	OK
TCONS_00001403	=	AT1G14580.2	XLOC_000893	AT1G14580	TSS1002	Chr1:4989561-4992732	1768	-	10.7838	7.02709	14.5405	OK	2.02833	1.12351	2.93316	OK
TCONS_00001404	=	AT1G14580.1	XLOC_000893	AT1G14580	TSS1002	Chr1:4989561-4992732	1950	-	5.8678	3.38823	8.34737	OK	0.185613	0	0.649224	OK
TCONS_00001405	j	AT1G14580.1	XLOC_000893	AT1G14580	TSS1003	Chr1:4989561-4992732	1137	-	5.21236	1.90117	8.52355	OK	6.2477	4.18338	8.31203	OK
TCONS_00001406	=	AT1G14630.1	XLOC_000894	AT1G14630	TSS1004	Chr1:5019954-5021537	813	-	28.8992	22.4601	35.3383	OK	50.6862	40.0279	61.3446	OK
TCONS_00001431	=	AT1G14890.1	XLOC_000911	AT1G14890	TSS1025	Chr1:5137013-5137957	944	-	21.3948	15.8847	26.9049	OK	28.7265	15.2533	42.1996	OK
TCONS_00001432	=	AT1G14920.1	XLOC_000912	AT1G14920	TSS1026	Chr1:5149195-5151354	2129	-	0.0987667	0	0.407076	OK	34.4047	27.3362	41.4733	OK
TCONS_00001437	=	AT1G15015.1	XLOC_000916	AT1G15015	TSS1030	Chr1:5172080-5172923	843	-	0	0	0	OK	0.0287914	0	0.106283	OK
TCONS_00001438	j	AT1G15030.1	XLOC_000917	AT1G15030	TSS1031	Chr1:5177528-5181389	1287	-	12.5966	4.11949	21.0738	OK	7.42775	3.79484	11.0607	OK
TCONS_00001462	j	AT1G15215.2	XLOC_000930	AT1G15215	TSS1045	Chr1:5238064-5241541	1097	-	0	0	0.0600524	OK	19.2737	10.5214	28.0261	OK
TCONS_00001463	=	AT1G15215.1	XLOC_000930	AT1G15215	TSS1045	Chr1:5238064-5241541	1038	-	0	0	0.0633893	OK	13.3803	0	34.3074	OK
TCONS_00001494	=	AT1G15570.1	XLOC_000951	AT1G15570	TSS1067	Chr1:5290738-5460333	1886	-	10.1463	0	30.1344	OK	57.9848	4.35296	111.617	OK
TCONS_00001500	=	AT1G15620.1	XLOC_000955	AT1G15620	TSS1071	Chr1:5290738-5460333	886	-	0.428896	0	5.22344	OK	0	0	0.0597211	OK
TCONS_00001501	-	-	XLOC_000956	-	TSS1072	Chr1:5290738-5460333	774	-	3.96521	0	19.8952	OK	0	0	0.0683629	OK
TCONS_00001513	=	AT1G15720.1	XLOC_000965	AT1G15720	TSS1081	Chr1:5290738-5460333	1462	-	15.0515	0	35.8645	OK	3.8059	0	20.0223	OK
TCONS_00001515	=	AT1G15760.1	XLOC_000967	AT1G15760	TSS1083	Chr1:5290738-5460333	609	-	3.31238	0	20.6494	OK	12.0146	0	60.8787	OK
TCONS_00001516	=	AT1G15810.1	XLOC_000968	AT1G15810	TSS1084	Chr1:5290738-5460333	1631	-	39.0143	7.09821	70.9304	OK	24.997	0	71.7399	OK
TCONS_00001531	=	AT1G15910.1	XLOC_000975	AT1G15910	TSS1093	Chr1:5465335-5469125	2453	-	12.1051	9.55123	14.6589	OK	48.0197	38.5519	57.4874	OK
TCONS_00001532	=	AT1G15920.2	XLOC_000976	AT1G15920	TSS1094	Chr1:5469388-5471149	1629	-	6.26998	3.90289	8.63707	OK	4.49223	1.90316	7.08129	OK
TCONS_00001533	=	AT1G15920.1	XLOC_000976	AT1G15920	TSS1095	Chr1:5469388-5471149	1270	-	2.25626	0.642628	3.86988	OK	15.0458	10.9399	19.1517	OK
TCONS_00001534	=	AT1G15930.2	XLOC_000977	AT1G15930	TSS1096	Chr1:5471399-5473014	825	-	122.847	97.7974	147.896	OK	798.943	641.784	956.102	OK
TCONS_00001535	j	AT1G15930.2	XLOC_000977	AT1G15930	TSS1096	Chr1:5471399-5473014	824	-	2.80828	0	7.19636	OK	0	0	0.0755434	OK
TCONS_00001545	=	AT1G16020.2	XLOC_000983	AT1G16020	TSS1104	Chr1:5498164-5501358	2066	-	16.0176	12.2975	19.7377	OK	18.529	14.2086	22.8494	OK
TCONS_00001546	=	AT1G16025.1	XLOC_000984	AT1G16025	TSS1105	Chr1:5501395-5501959	342	-	1.56244	0	4.56104	OK	8.20222e-06	0	0.224101	OK
TCONS_00001547	j	AT1G16040.1	XLOC_000985	AT1G16040	TSS1106	Chr1:5504680-5506611	432	-	98.5585	68.755	128.362	OK	1.58425	0	5.58195	OK
TCONS_00001548	=	AT1G16040.1	XLOC_000985	AT1G16040	TSS1106	Chr1:5504680-5506611	848	-	28.7892	19.6604	37.918	OK	45.2842	35.7414	54.827	OK
TCONS_00001549	=	AT1G16060.1	XLOC_000986	AT1G16060	TSS1107	Chr1:5508506-5511735	1220	-	16.2378	12.5147	19.9609	OK	5.54085	4.01192	7.06977	OK
TCONS_00001571	=	AT1G16300.1	XLOC_001001	AT1G16300	TSS1123	Chr1:5574293-5577622	1602	-	2.03554	1.21918	2.85191	OK	17.0469	7.38047	26.7134	OK
TCONS_00001572	j	AT1G16300.1	XLOC_001001	AT1G16300	TSS1123	Chr1:5574293-5577622	1589	-	0.0196178	0	0.0997392	OK	4.02269	0	13.1072	OK
TCONS_00001573	=	AT1G16310.1	XLOC_001002	AT1G16310	TSS1124	Chr1:5578430-5580723	1399	-	20.9079	16.4494	25.3664	OK	12.5893	9.47252	15.7061	OK
TCONS_00001579	=	AT1G16400.1	XLOC_001008	AT1G16400	TSS1130	Chr1:5605158-5607473	1878	-	22.6014	17.9665	27.2364	OK	0.0281621	0	0.0808187	OK
TCONS_00001580	=	AT1G16410.2	XLOC_001009	AT1G16410	TSS1131	Chr1:5608806-5611426	1465	-	0	0	0.0411009	OK	9.80034e-06	0	0.0416142	OK
TCONS_00001689	=	AT1G17340.1	XLOC_001076	AT1G17340	TSS1204	Chr1:5933869-5938761	2987	-	3.65083	2.76525	4.53641	OK	8.84521	6.9467	10.7437	OK
TCONS_00001690	=	AT1G17345.1	XLOC_001077	AT1G17345	TSS1205	Chr1:5940422-5941210	788	-	3.28344	2.06047	4.50642	OK	0.170881	0	0.412298	OK
TCONS_00001691	j	AT1G17350.2	XLOC_001078	AT1G17350	TSS1206	Chr1:5941731-5944463	848	-	3.34644	0	7.95835	OK	12.775	7.59779	17.9521	OK
TCONS_00001692	j	AT1G17350.2	XLOC_001078	AT1G17350	TSS1206	Chr1:5941731-5944463	912	-	12.9191	3.51634	22.3219	OK	0.000790729	0	0.0731579	OK
TCONS_00001723	=	AT1G17615.1	XLOC_001099	AT1G17615	TSS1229	Chr1:6059440-6060667	1143	-	1.21822	0.680442	1.75599	OK	0	0	0	OK
TCONS_00001725	=	AT1G17630.1	XLOC_001101	AT1G17630	TSS1231	Chr1:6064524-6069367	2196	-	0.765362	0	1.74963	OK	0	0	0.0272625	OK
TCONS_00001736	j	AT1G17745.2	XLOC_001107	AT1G17745	TSS1237	Chr1:6100960-6105265	1801	-	0.444484	0	1.58029	OK	14.9267	0.720006	29.1333	OK
TCONS_00001737	=	AT1G17745.2	XLOC_001107	AT1G17745	TSS1237	Chr1:6100960-6105265	2360	-	0	0	0.0229795	OK	5.85686	0	11.8081	OK
TCONS_00001782	j	AT1G18440.1	XLOC_001142	AT1G18440	TSS1274	Chr1:6345883-6347910	1193	-	27.2265	18.9559	35.497	OK	3.58978	1.48398	5.69558	OK
TCONS_00001783	=	AT1G18440.1	XLOC_001142	AT1G18440	TSS1274	Chr1:6345883-6347910	1111	-	34.1394	24.6491	43.6298	OK	19.9662	15.2316	24.7007	OK
TCONS_00001807	=	AT1G18660.4	XLOC_001158	AT1G18660	TSS1293	Chr1:6421116-6425880	2089	-	0	0	0.0277795	OK	1.51819	0	3.51649	OK
TCONS_00001808	=	AT1G18660.3	XLOC_001158	AT1G18660	TSS1294	Chr1:6421116-6425880	1906	-	3.6886	0	7.77333	OK	44.6313	25.6728	63.5899	OK
TCONS_00001822	=	AT1G18730.1	XLOC_001163	AT1G18730	TSS1302	Chr1:6460597-6462224	672	-	281.292	215.553	347.031	OK	0.00147887	0	0.124902	OK
TCONS_00001823	=	AT1G18730.2	XLOC_001163	AT1G18730	TSS1302	Chr1:6460597-6462224	736	-	0.0928718	0	1.23034	OK	0	0	0.103816	OK
TCONS_00001847	=	AT1G18900.2	XLOC_001174	AT1G18900	TSS1316	Chr1:6528976-6538145	3197	-	0.839857	0.116067	1.56365	OK	0	0	0.0167798	OK
TCONS_00001849	o	AT1G18940.1	XLOC_001176	AT1G18940	TSS1318	Chr1:6543787-6545707	865	-	1.61336	0.658791	2.56793	OK	0	0	0.0707869	OK
TCONS_00001890	j	AT1G19270.1	XLOC_001199	AT1G19270	TSS1346	Chr1:6662497-6666028	2335	-	0	0	0.0253216	OK	0.956084	0	3.04928	OK
TCONS_00001891	o	AT1G19290.1	XLOC_001200	AT1G19290	TSS1347	Chr1:6666139-6669558	3310	-	1.27961	0.815357	1.74387	OK	7.03611	5.50803	8.56418	OK
TCONS_00001892	=	AT1G19290.1	XLOC_001200	AT1G19290	TSS1348	Chr1:6666139-6669558	2715	-	0.817101	0.374336	1.25987	OK	0	0	0.0220775	OK
TCONS_00001896	=	AT1G19340.1	XLOC_001204	AT1G19340	TSS1352	Chr1:6684750-6687116	1610	-	6.72058	4.74152	8.69964	OK	7.01268	5.15334	8.87201	OK
TCONS_00001897	j	AT1G19340.1	XLOC_001204	AT1G19340	TSS1352	Chr1:6684750-6687116	1774	-	2.21937	0.962849	3.47589	OK	1.02876	0.227019	1.83051	OK
TCONS_00001947	=	AT1G19800.2	XLOC_001233	AT1G19800	TSS1384	Chr1:6846368-6848103	1462	-	6.68982	2.72185	10.6578	OK	3.65474	0	11.6991	OK
TCONS_00001948	o	AT1G19830.1	XLOC_001234	AT1G19830	TSS1385	Chr1:6852004-6852872	818	-	1.60609	0.664845	2.54733	OK	0	0	0.0918867	OK
TCONS_00002012	=	AT1G20460.1	XLOC_001282	AT1G20460	TSS1439	Chr1:7091212-7093275	465	-	76.0089	48.3267	103.691	OK	30.755	19.5744	41.9355	OK
TCONS_00002013	=	AT1G20470.1	XLOC_001283	AT1G20470	TSS1440	Chr1:7094153-7097130	610	-	15.8786	10.8958	20.8614	OK	4.682	0	9.97398	OK
TCONS_00002068	=	AT1G20970.1	XLOC_001313	AT1G20970	TSS1476	Chr1:7301747-7319574	4673	-	5.5771	3.02047	8.13373	OK	9.47292	4.02878	14.9171	OK
TCONS_00002069	j	AT1G20970.1	XLOC_001313	AT1G20970	TSS1477	Chr1:7301747-7319574	1653	-	10.3812	4.1559	16.6065	OK	7.17075	0	16.7695	OK
TCONS_00002076	=	AT1G21010.1	XLOC_001319	AT1G21010	TSS1483	Chr1:7346155-7346973	818	-	58.1766	46.1038	70.2495	OK	4.29163	2.77203	5.81124	OK
TCONS_00002079	=	AT1G21050.1	XLOC_001321	AT1G21050	TSS1485	Chr1:7366737-7368100	904	-	200.998	161.431	240.566	OK	49.4404	39.1004	59.7805	OK
