# Supplementary material for: 50/50 Expressional Odds of Retention Signifies the Distinction between Retained Introns and Constitutively Spliced Introns in Arabidopsis thaliana
Source: Front Plant Sci. 2017 Oct 9;8:1728. doi: 10.3389/fpls.2017.01728 (PMC5640774; doi:10.3389/fpls.2017.01728)
Supplement: Supplementary file 4 [file Presentation2.ZIP › File S2/RIs_CSIs_ID/perls/Cal_diff_final.pl]

#! /usr/bin/perl -w

#The files of RI datasets under different conditions
open(my $fh,"<","\./$ARGV[1]");
open(my $fh2,"<","\./$ARGV[0]");
#co-occurring RIs
open(OUT1,">\./$ARGV[2]");
#different RIs
open(OUT,">\./$ARGV[3]");


while(my $lines2=<$fh>) {

        chomp $lines2;
        @coordinate=split(/\t/,$lines2);
	    $a1{$coordinate[1]} = $coordinate[2];
	
	}

	while(my $lines=<$fh2>) {
	    chomp $lines;
        @coordinate=split(/\t/,$lines);
		if(!exists $a1{$coordinate[1]})
		{ print OUT "$lines\n";
		}
		else {if(exists $a1{$coordinate[1]}){
		if($coordinate[2]==$a1{$coordinate[1]}){
		print OUT1 "$lines\n";}
		
		else {if ($coordinate[2]!=$a1{$coordinate[1]}) {
	        print OUT "$lines\n";}}}}
		
		
	   
	
	}
	
	
close OUT
