# Supplementary material for: 50/50 Expressional Odds of Retention Signifies the Distinction between Retained Introns and Constitutively Spliced Introns in Arabidopsis thaliana
Source: Front Plant Sci. 2017 Oct 9;8:1728. doi: 10.3389/fpls.2017.01728 (PMC5640774; doi:10.3389/fpls.2017.01728)
Supplement: Supplementary file 4 [file Presentation2.ZIP › File S2/RIs_CSIs_ID/perls/Extract_CSI_info.pl]

#!/usr/bin/perl -w
use strict;
# "$ARGV[0]":input file of transcripts, the output file of cuffmerge
# "$ARGV[1]":the second input file genes.fpkm_tracking, the output file of cuffdiff

# "$ARGV[2]":output CSI dataset under a single condition

open(my $fh,"<","\./$ARGV[0]");
open(OUT,">\./$ARGV[2]");


open(OUT1,">\./temp.txt");
  my $gene_num=0;
  my $mRNA_num=0;
  
  my @tempconintron=();
  my @constructive_intron=();
  my @constructive_final=();
  my (@intronarray,@array_introncom,@array_introni,$mRNApos,$tranID,$tranID2,$geneID,$geneID2);
 # my @mRNA_info;
  my $mRNAchr=0;
  my @mRNA_idall=();
  my $tab="\t";
  my $enter="\n";
  my $genenum=0;
  my $tranum=0;
  my $tranumall=0;
  
 sub Add_fpkm {


my @coordinate;
my %a1=();
my ($element,$geneId,$geneIdcom);

open(my $fh2,"<","\./$ARGV[1]");
open(my $fh,"<","\./temp.txt");
open(my $fh3,"<","temp.txt");


$geneId="zero";

while(my $lines2=<$fh>) {
        
        chomp $lines2;
        @coordinate=split(/\t/,$lines2);
		$geneIdcom=$coordinate[5];
		if($geneIdcom ne $geneId){
		$a1{$geneIdcom}=0;		
		}
		$geneId=$geneIdcom;
		}
while (my $lines=<$fh2>) {
   chomp $lines;
   @coordinate=split(/\t/,$lines);
     if(exists $a1{$coordinate[0]}){
	  if(($coordinate[9]==0)&&($coordinate[13]==0)){
	  $a1{$coordinate[0]}=0;}
	  else{$a1{$coordinate[0]}="$coordinate[9]\t$coordinate[13]";}}
	}
while (my $lines3=<$fh3>) {
   chomp $lines3;
   @coordinate=split(/\t/,$lines3);
   if($a1{$coordinate[5]} ne 0){
   print OUT "$lines3\t$a1{$coordinate[5]}\n";
	}	
	}  

	 unlink "temp.txt";
	

}


sub print_constructivefinal {
	     for(my $i=0; $i<$#constructive_intron;$i=$i+2)
	     {push(@constructive_final,$mRNAchr,$tab,$constructive_intron[$i],$tab,$constructive_intron[$i+1],$tab,$mRNApos,$tab,$tranID,$tab,$geneID,$enter);}
		  @constructive_intron=();
		  return @constructive_final;
		  }	
  sub order_coordinate {
  	        my @coordinate=@_;
            if (scalar(@coordinate)>2){
             @coordinate = sort{$a<=>$b} @coordinate;}
              
             return @coordinate;}
   sub print_out_preintrons{
   	   
		  if($tranum==1) {
		    @constructive_intron=order_coordinate(@intronarray);
		    pop @constructive_intron;
		    shift @constructive_intron;
            @intronarray=();
					}
		  if($tranum==2) {
		        @array_introncom = order_coordinate(@intronarray);
		        pop @array_introncom ;
		        shift @array_introncom ;
              
				for (my $i=0; $i<(scalar(@array_introncom)-1);$i=$i+2)
                    { for(my $j=0; $j<(scalar(@array_introni)-1);$j=$j+2)
                           {if(($array_introncom[$i]==$array_introni[$j])&&($array_introncom[$i+1]==$array_introni[$j+1]))
                                  {push (@constructive_intron,$array_introncom[$i],$array_introncom[$i+1]);
                                     last;}
                                  }
					 }
					 
                     @intronarray=();
                   	}	 
	        if ($tranum>2){
		     @array_introncom=order_coordinate(@intronarray);
		     pop @array_introncom ;
		     shift @array_introncom ;
   			
			 for(my $i=0; $i<$#constructive_intron; $i=$i+2)
			         {for (my $j=0; $j<$#array_introncom; $j=$j+2) {
			       if(($constructive_intron[$i]==$array_introncom[$j])&&($constructive_intron[$i+1]==$array_introncom[$j+1])){
			       	   push(@tempconintron,$constructive_intron[$i],$constructive_intron[$i+1]);
			           last;
			                 }
				
					     }
			          }
			         @constructive_intron=@tempconintron;
			         @tempconintron=();
				  
                     @intronarray=();
                       
	        }		
		   &print_constructivefinal;     
   } 

while(defined(my $lines=<$fh>)){
         chomp $lines;
         my @newtraninfo=split(/\t/,$lines);
         my @Idinfo=split(/;/,$newtraninfo[8]);
         my @geneinfo=split(/"/,$Idinfo[0]);
		 my @traninfo=split(/"/,$Idinfo[1]);
 
         if($genenum==0) {
	        $genenum=1;
            $tranum=1;
			$tranumall=1;
			$mRNAchr=$newtraninfo[0];
			$mRNApos=$newtraninfo[6];
	        $tranID=$traninfo[1];
	        $geneID=$geneinfo[1];
            push(@intronarray,$newtraninfo[3]-1,$newtraninfo[4]+1);          
			next;
			}
		else {if($genenum>0){
		     if($tranum==1){
		     $tranID2=$traninfo[1];
             $geneID2=$geneinfo[1];
			 if($tranID2 eq $tranID) {
              push(@intronarray,$newtraninfo[3]-1,$newtraninfo[4]+1);           
	          }
	         if(($tranID2 ne $tranID)&&($geneID2 eq $geneID)) {
	          $tranumall=$tranumall+1;
			  $tranum=$tranum+1;
			  if(scalar(@intronarray)==2)
			  {$tranum=$tranum-1;}
			  else 
			  {@array_introni=order_coordinate(@intronarray);	          
	          pop @array_introni;
	          shift @array_introni;
			  @intronarray=();}			 
	          push(@intronarray,$newtraninfo[3]-1,$newtraninfo[4]+1);             
	          $tranID=$tranID2;
			  next;
			  }
	  	     if(($tranID2 ne $tranID)&&($geneID2 ne $geneID)) {
			 $tranumall=$tranumall+1;
			 $genenum=$genenum+1;
			 if(scalar(@intronarray)>2){		
			@constructive_intron=order_coordinate(@intronarray);
		     pop @constructive_intron;
		     shift @constructive_intron;
             @intronarray=();			  
			 &print_constructivefinal;
			 print OUT1 @constructive_final;
			 @constructive_intron=();
			 @constructive_final=();}
			push(@intronarray,$newtraninfo[3]-1,$newtraninfo[4]+1);       
			$tranum=1;
			$tranID=$tranID2;
			$geneID=$geneID2;
			$mRNAchr=$newtraninfo[0];
			$mRNApos=$newtraninfo[6];
			next;
			}}
			
			 if($tranum==2){
			  $tranID2=$traninfo[1];
              $geneID2=$geneinfo[1];
			 if($tranID2 eq $tranID) {
              push(@intronarray,$newtraninfo[3]-1,$newtraninfo[4]+1);           
	          }
	         if(($tranID2 ne $tranID)&&($geneID2 eq $geneID)) {
	          $tranumall=$tranumall+1;
			  $tranum=$tranum+1;
			  if(scalar(@intronarray)==2){
			  $tranum=$tranum-1;}
			  else 
			  {@array_introncom=order_coordinate(@intronarray);
                       pop @array_introncom ;
		               shift @array_introncom ;                
			       for (my $i=0; $i<(scalar(@array_introncom)-1);$i=$i+2)
                          { for (my $j=0; $j<(scalar(@array_introni)-1);$j=$j+2)
                             {if(($array_introncom[$i]==$array_introni[$j])&&($array_introncom[$i+1]==$array_introni[$j+1]))
                                  {push (@constructive_intron,$array_introncom[$i],$array_introncom[$i+1]);
                                     last;}
                                       }
					              }					           
                             @intronarray = ();                                     				
					          }		  
			  push(@intronarray,$newtraninfo[3]-1,$newtraninfo[4]+1);             
	          $tranID=$tranID2;
			  next;
			  }
	  	     if(($tranID2 ne $tranID)&&($geneID2 ne $geneID)) {
			 $tranumall=$tranumall+1;
			  $genenum=$genenum+1;
			  if(scalar(@intronarray)==2){
			  @constructive_intron=@array_introni;}
			  else {
			   @array_introncom=order_coordinate(@intronarray);
                pop @array_introncom ;
		        shift @array_introncom ;
                
			       for (my $i=0; $i<(scalar(@array_introncom)-1);$i=$i+2)
                          { for (my $j=0; $j<(scalar(@array_introni)-1);$j=$j+2)
                             {if(($array_introncom[$i]==$array_introni[$j])&&($array_introncom[$i+1]==$array_introni[$j+1]))
                                  {push (@constructive_intron,$array_introncom[$i],$array_introncom[$i+1]);
                                     last;}
                                       }
					              }
								  }
					              
             @intronarray = (); 			  
			 &print_constructivefinal;
			 print OUT1 @constructive_final;
			 @constructive_intron=();
			 @constructive_final=();
			 push(@intronarray,$newtraninfo[3]-1,$newtraninfo[4]+1);          
			$tranum=1;
			$tranID=$tranID2;
			$geneID=$geneID2;
			$mRNAchr=$newtraninfo[0];
			$mRNApos=$newtraninfo[6];
			next;	}
			}
			
			if($tranum>2){
			  $tranID2=$traninfo[1];
              $geneID2=$geneinfo[1];
			  if($tranID2 eq $tranID) {
              push(@intronarray,$newtraninfo[3]-1,$newtraninfo[4]+1);}          
	    	 if(($tranID2 ne $tranID)&&($geneID2 eq $geneID)) {
	          $tranumall=$tranumall+1;
			  $tranum=$tranum+1;
			  if(scalar(@intronarray)==2){
			  $tranum=$tranum-1;}
			  else 
			  {@array_introncom=order_coordinate(@intronarray);
                       pop @array_introncom ;
		               shift @array_introncom ;		   
			   for(my $i=0; $i<$#constructive_intron; $i=$i+2)
			         {for (my $j=0; $j<$#array_introncom; $j=$j+2) {
			       if(($constructive_intron[$i]==$array_introncom[$j])&&($constructive_intron[$i+1]==$array_introncom[$j+1])){
			       	   push(@tempconintron,$constructive_intron[$i],$constructive_intron[$i+1]);
			           last;
			                 }				
					     }
			          }
			         @constructive_intron=@tempconintron;
			         @tempconintron=();				  
                     @intronarray=();}  
	          push(@intronarray,$newtraninfo[3]-1,$newtraninfo[4]+1);             
	          $tranID=$tranID2;
			  next;
			  }
	  	     if(($tranID2 ne $tranID)&&($geneID2 ne $geneID)) {
			 $tranumall=$tranumall+1;
			 $genenum=$genenum+1;
			 if(scalar(@intronarray)>2)
			  {@array_introncom=order_coordinate(@intronarray);
                pop @array_introncom ;
		        shift @array_introncom ;
                
			    for(my $i=0; $i<$#constructive_intron; $i=$i+2)
			         {for (my $j=0; $j<$#array_introncom; $j=$j+2) {
			       if(($constructive_intron[$i]==$array_introncom[$j])&&($constructive_intron[$i+1]==$array_introncom[$j+1])){
			       	   push(@tempconintron,$constructive_intron[$i],$constructive_intron[$i+1]);
			           last;
			                 }				
					     }
			          }
			         @constructive_intron=@tempconintron;
			         @tempconintron=();				  
                     @intronarray=();}  			  
			 &print_constructivefinal;
			 print OUT1 @constructive_final;
			 @constructive_intron=();
			 @constructive_final=();
		    push(@intronarray,$newtraninfo[3]-1,$newtraninfo[4]+1);          
			 
			$tranum=1;
			$tranID=$tranID2;
			$geneID=$geneID2;
			$mRNAchr=$newtraninfo[0];
			$mRNApos=$newtraninfo[6];
			next;	}
		
		}
		}
		}
		}		   

   
        &print_out_preintrons;	

		print OUT1 @constructive_final;
		
		close(OUT1);
		
		&Add_fpkm;
	
	
	
#### remove ChrC and ChrM, Constructive_introns.txt could turn into Constructive_introns2.txt  ####
