# Supplementary material for: 50/50 Expressional Odds of Retention Signifies the Distinction between Retained Introns and Constitutively Spliced Introns in Arabidopsis thaliana
Source: Front Plant Sci. 2017 Oct 9;8:1728. doi: 10.3389/fpls.2017.01728 (PMC5640774; doi:10.3389/fpls.2017.01728)
Supplement: Supplementary file 4 [file Presentation2.ZIP › File S2/RIs_CSIs_ID/perls/Extract_RI_info_final.pl]

#! /usr/bin/perl -w


# pre-installed astalavista, get the installation path : e.g. " /root/ruimao/software/astalavista-3.2/bin/astalavisa"

# execute "/root/ruimao/software/astalavista-3.2/bin/astalavisa -t asta -i mergedFall.gtf"
# gzip and obtain the output file : e.g. mergedFall_sorted.gtf_astalavista.gtf

# $ARGV[0]:the first input file: the output file of astalavista.
# $ARGV[1]:the second input file: the output file isoforms.fpkm-tracking of cuffdiff
# $ARGV[2]:the output file : RI data set 

use strict;

my $in_file_name=$ARGV[0];
my $fpkm_file=$ARGV[1];
my $out_file_name=$ARGV[2];
my @retained_final=();
my @Rifpkm=();

open(OUT1,">\./$out_file_name");

sub Fil_mul{
my @union;
my %a1=();
my %a2=();
my $enter="\n";
my @newintron2=();

my $element;
my $j=0;
my @fpkm_info=@_; 

for(my $i=0;$i<$#fpkm_info;$i=$i+1){
         
        chomp $fpkm_info[$i];
		
		
		my @newintron=split(/\t/,$fpkm_info[$i]);
		
     		
	    $a1{$newintron[1]}++;
	
	}
	
	
	
	for(my $i=0;$i<$#fpkm_info;$i=$i+1){
	    chomp $fpkm_info[$i];
		 my @newtraninfo=split(/\t/,$fpkm_info[$i]);
        if( $a1{$newtraninfo[1]}>1)
		{ $union[$j]="$fpkm_info[$i]";
		$j=$j+1;
		
		}
		else{
		
		print OUT1 "$fpkm_info[$i]\n";
			}
		}		
		
	 for(my $i=0; $i<$#union; $i=$i+1){

       chomp($union[$i]);
        
	   @newintron2=split(/\t/,$union[$i]);
		
	if(exists $a2{$newintron2[2]}){
		my @oldintron=split(/\t/,$a2{$newintron2[2]});		
		unless(($oldintron[4]=~/$newintron2[4]/)||($newintron2[4]=~/$oldintron[4]/)){
		      $newintron2[9]=$newintron2[9]+$oldintron[9];
		      $newintron2[11]=$newintron2[11]+$oldintron[11];
			  $newintron2[4]="$oldintron[4]\/$newintron2[4]";}
		unless(($oldintron[7]=~/$newintron2[7]/)||($newintron2[7]=~/$oldintron[7]/)){
		 $newintron2[8]=$newintron2[8]+$oldintron[8];
		 $newintron2[10]=$newintron2[10]+$oldintron[10];
		 $newintron2[7]="$oldintron[7]\/$newintron2[7]";}
		$a2{$newintron2[2]}="$newintron2[0]\t$newintron2[1]\t$newintron2[2]\t$newintron2[3]\t$newintron2[4]\t$newintron2[5]\t$newintron2[6]\t$newintron2[7]\t$newintron2[8]\t$newintron2[9]\t$newintron2[10]\t$newintron2[11]";
		}			
	    else{$a2{$newintron2[2]}=$union[$i];}
}

foreach  $element (sort {$a<=>$b} keys %a2){
              print OUT1  "$a2{$element}\n";
}
}


sub Add_fpkm{

my @tmp2="@_";

my @tmp=split(/\s/,$tmp2[0]);

my @coordinate;
my %a1=();
my %a2=();
my $element;
my $sam1Ri;
my $sam2Ri;
my $sam2int;
my $sam1int;
my $m=0;


open(my $fh,"<","\./$ARGV[1]");

while(my $lines=<$fh>) {

        chomp $lines;
        @coordinate=split(/\t/,$lines);
	   	  
		  $a1{$coordinate[0]}=$coordinate[9];
		  $a2{$coordinate[0]}=$coordinate[13];
	   
	
	}

	

for(my $t=0;$t<$#tmp;$t=$t+8){
   	$sam1Ri=0;
	$sam2Ri=0;
	$sam2int=0;
	$sam1int=0;  

	
	if ($tmp[$t+7]=~/\//){
	my @tranID=split(/\//,$tmp[$t+7]);
	for(my $j=0;$j<=$#tranID;$j=$j+1)
	    {if(exists $a1{$tranID[$j]})
		  {$sam1Ri=$sam1Ri+$a1{$tranID[$j]};
		   $sam2Ri=$sam2Ri+$a2{$tranID[$j]};}
		   else{ $sam1Ri=$sam1Ri+0;
		   $sam2Ri=$sam2Ri+0;}
		}}
	else{ if(exists $a1{$tmp[$t+7]}){
	      $sam1Ri=$sam1Ri+$a1{$tmp[$t+7]};
		   $sam2Ri=$sam2Ri+$a2{$tmp[$t+7]};}
		    else{ $sam1Ri=$sam1Ri+0;
		    $sam2Ri=$sam2Ri+0;}}
		   
	if ($tmp[$t+4]=~/\//){
	my @tranID2=split(/\//,$tmp[$t+4]);
	for(my $i=0;$i<=$#tranID2;$i=$i+1)
	    {if(exists $a1{$tranID2[$i]})
		  {$sam1int=$sam1int+$a1{$tranID2[$i]};
		   $sam2int=$sam2int+$a2{$tranID2[$i]};}
		   else{ $sam1int=$sam1int+0;
		   $sam2Ri=$sam2Ri+0;}
		}}
	else{ if(exists $a1{$tmp[$t+4]}){
	      $sam1int=$sam1int+$a1{$tmp[$t+4]};
		   $sam2int=$sam2int+$a2{$tmp[$t+4]};}
		    else{ $sam1int=$sam1int+0;
		          $sam2int=$sam2int+0;}}	
	unless((($sam2int<0.5)&&($sam1int<0.5))||(($sam1Ri<0.5)&&($sam2Ri<0.5))){	
	        $Rifpkm[$m]= "$tmp[$t]\t$tmp[$t+1]\t$tmp[$t+2]\t$tmp[$t+3]\t$tmp[$t+4]\t$tmp[$t+5]\t$tmp[$t+6]\t$tmp[$t+7]\t$sam1Ri\t$sam1int\t$sam2Ri\t$sam2int\n";
			$m=$m+1;
			}
	}
	
  return @Rifpkm;
  
  }
  


sub extra_RI_raw{

my $file=$ARGV[0];
open(my $fh2,"<","\./$file");

my @coordinat1=();
my @coordinat2=();
my $tab="\t";
my $enter="\n";
my $i=0;
my (@splicecode,@splicecode_first,@splicecode_second);

while(my $lines=<$fh2>) {
  chomp($lines); 
  if(($lines=~/1\^2-/)||($lines=~/3\^4-/)||($lines=~/5\^6-/)||($lines=~/7\^8-/)||($lines=~/9\^10-/)){
   my @filterid=split(/\t/,$lines);	
   my @spliceinfo=split(/;/,$filterid[8]);	
   my @coinfo=split(/[,"]/,$spliceinfo[4]);	
   my @traninfo=split(/[",]/,$spliceinfo[0]);
   if($coinfo[1]){
           @coordinat1=split(/[-\^]/,$coinfo[1]);
       }  
   @coordinat2=split(/[-\^]/,$coinfo[2]);
   
   
   if($lines=~/structure\s\"([0-9,\^,-]*)\"/){
   @splicecode=split(/,/,$1);
   
   if($splicecode[0]=~/0/){      
   
       if($filterid[6] eq "+"){
          for($i=0;$i<$#coordinat2;$i=$i+2){
	     push(@retained_final,$filterid[0],$coordinat2[$i]+1,$coordinat2[$i+1]-1,$filterid[6],$traninfo[2],$filterid[3],$filterid[4],$traninfo[1]);
		 }
		}
		else{				
		for($i=0;$i<$#coordinat2;$i=$i+2){
	    push(@retained_final,$filterid[0],$coordinat2[$i+1]+1,$coordinat2[$i]-1,$filterid[6],$traninfo[2],$filterid[3],$filterid[4],$traninfo[1]);
		}     
      }
    }
  
   else {
   @splicecode_first=split(/[-\^]/,$splicecode[0]);
  
   @splicecode_second=split(/[-\^]/,$splicecode[1]);
   if($#splicecode_first%2==0){
    
       if(($splicecode_first[0]==1)&&($splicecode_second[0]==2)){
	         shift(@splicecode_first);
			 shift(@splicecode_second);	   
             my $idone=shift(@coordinat1);
			 my $idtwo=shift(@coordinat2);	
            			 
			 if($filterid[6] eq "+"){
			     if(@coordinat1){
				 for($i=0;$i<$#coordinat1;$i=$i+2){
				 
				 if(($splicecode_first[$i]%2==1)&&($splicecode_first[$i+1]==($splicecode_first[$i]+1))){
				 
				 push(@retained_final,$filterid[0],$coordinat1[$i]+1,$coordinat1[$i+1]-1,$filterid[6],$traninfo[1],$idtwo,$filterid[4],$traninfo[2]);
				       }					
				 else {
				       next;}				  
				  }
				  }
				 if(@coordinat2){
				 for($i=0;$i<$#coordinat2;$i=$i+2){
				 if(($splicecode_second[$i]%2==1)&&($splicecode_second[$i+1]==($splicecode_second[$i]+1))){
				 push(@retained_final,$filterid[0],$coordinat2[$i]+1,$coordinat2[$i+1]-1,$filterid[6],$traninfo[1],$idone,$filterid[4],$traninfo[2]);
				    }					
				   else{
				     next;
					 }				  
				  }				  
				 }
				 }
		     else{
		         if(@coordinat1){
				 for($i=0;$i<$#coordinat1;$i=$i+2){
				 if(($splicecode_first[$i]%2==1)&&($splicecode_first[$i+1]==($splicecode_first[$i]+1))){
				 push(@retained_final,$filterid[0],$coordinat1[$i+1]+1,$coordinat1[$i]-1,$filterid[6],$traninfo[1],$filterid[3],$idtwo,$traninfo[2]);
				              }					
				      else {
				       next;}				  
				  }
				  }
				 if(@coordinat2){
				 for($i=0;$i<$#coordinat2;$i=$i+2){
				 if(($splicecode_second[$i]%2==1)&&($splicecode_second[$i+1]==($splicecode_second[$i]+1))){
				 push(@retained_final,$filterid[0],$coordinat2[$i+1]+1,$coordinat2[$i]-1,$filterid[6],$traninfo[1],$filterid[3],$idone,$traninfo[2]);
				    }					
				   else{
				     next;
					 }				  
				  }				  
				 }	   
		   }
		   }
		 else{
		     pop(@splicecode_first);
			 pop(@splicecode_second);
			 my $idthree=pop(@coordinat1);
			 my $idfour=pop(@coordinat2);			
			 if($filterid[6] eq "+"){
			     if(@coordinat1){
				 for($i=0;$i<$#coordinat1;$i=$i+2){
				 if(($splicecode_first[$i]%2==1)&&($splicecode_first[$i+1]==($splicecode_first[$i]+1))){
				 push(@retained_final,$filterid[0],$coordinat1[$i]+1,$coordinat1[$i+1]-1,$filterid[6],$traninfo[1],$filterid[3],$idfour,$traninfo[2]);
				              }					
				      else {
				       next;}				  
				  }
				  }
				 if(@coordinat2){
				 for($i=0;$i<$#coordinat2;$i=$i+2){
				 if(($splicecode_second[$i]%2==1)&&($splicecode_second[$i+1]==($splicecode_second[$i]+1))){
				 push(@retained_final,$filterid[0],$coordinat2[$i]+1,$coordinat2[$i+1]-1,$filterid[6],$traninfo[1],$filterid[3],$idthree,$traninfo[2]);
				    }					
				   else{
				     next;
					 }				  
				  }				  
				 }
				 }
				 
		       else{
		         if(@coordinat1){
				 for($i=0;$i<$#coordinat1;$i=$i+2){
				 if(($splicecode_first[$i]%2==1)&&($splicecode_first[$i+1]==($splicecode_first[$i]+1))){
				 push(@retained_final,$filterid[0],$coordinat1[$i+1]+1,$coordinat1[$i]-1,$filterid[6],$traninfo[1],$idfour,$filterid[4],$traninfo[2]);
				              }					
				      else {
				       next;}				  
				  }
				  }
				 if(@coordinat2){
				 for($i=0;$i<$#coordinat2;$i=$i+2){
				 if(($splicecode_second[$i]%2==1)&&($splicecode_second[$i+1]==($splicecode_second[$i]+1))){
				 push(@retained_final,$filterid[0],$coordinat2[$i+1]+1,$coordinat2[$i]-1,$filterid[6],$traninfo[1],$idthree,$filterid[4],$traninfo[2]);
				    }					
				   else{
				     next;
					 }				  
				  }				  
				 }	   
		   } 	
		  }
		}
	else{
	my $fir_index=$#splicecode_first;
	my $sec_index=$#splicecode_second;
	
	if(($splicecode[0]=~/1\^2-5\^6-/)||($splicecode[0]=~/1\^2-7\^8-/)){	            
	
				if($filterid[6] eq "+"){
				
				push(@retained_final,$filterid[0],$coordinat1[0]+1,$coordinat1[1]-1,$filterid[6],$traninfo[1],$filterid[3],$coordinat2[0],$traninfo[2]);				        
			    for($i=2;$i<$#coordinat1;$i=$i+2){
				if(($splicecode_first[$i]%2==1)&&($splicecode_first[$i+1]==($splicecode_first[$i]+1))){
				 push(@retained_final,$filterid[0],$coordinat1[$i]+1,$coordinat1[$i+1]-1,$filterid[6],$traninfo[1],$coordinat2[$sec_index],$filterid[4],$traninfo[2]);
				              }					
				      else {
				       next;}				  
				  }
				  				 
				 for($i=0;$i<$#coordinat2;$i=$i+2){
				 if(($splicecode_second[$i]%2==1)&&($splicecode_second[$i+1]==($splicecode_second[$i]+1))){
				 push(@retained_final,$filterid[0],$coordinat2[$i]+1,$coordinat2[$i+1]-1,$filterid[6],$traninfo[1],$coordinat1[1],$coordinat1[2],$traninfo[2]);
				    }					
				   else{
				     next;
					 }				  
				  }				  
				 
				 }
				 
		       else{
			   
		         push(@retained_final,$filterid[0],$coordinat1[1]+1,$coordinat1[0]-1,$filterid[6],$traninfo[1],$coordinat2[0],$filterid[4],$traninfo[2]);				        
			    
				 for($i=2;$i<$#coordinat1;$i=$i+2){
				 if(($splicecode_first[$i]%2==1)&&($splicecode_first[$i+1]==($splicecode_first[$i]+1))){
				 push(@retained_final,$filterid[0],$coordinat1[$i+1]+1,$coordinat1[$i]-1,$filterid[6],$traninfo[1],$filterid[3],$coordinat2[$sec_index],$traninfo[2]);
				              }					
				      else {
				       next;}				  
				  }
				  	 
				 for($i=0;$i<$#coordinat2;$i=$i+2){
				 if(($splicecode_second[$i]%2==1)&&($splicecode_second[$i+1]==($splicecode_second[$i]+1))){
				 push(@retained_final,$filterid[0],$coordinat2[$i+1]+1,$coordinat2[$i]-1,$filterid[6],$traninfo[1],$coordinat1[2],$coordinat1[1],$traninfo[2]);
				    }					
				   else{
				     next;
					 }				  
				  }				  
				 	   
		   } 	
		  }
	
	
	    
	else{
	
				 if($filterid[6] eq "+"){			     
				 for($i=0;$i<$#coordinat1;$i=$i+2){
				 if(($splicecode_first[$i]%2==1)&&($splicecode_first[$i+1]==($splicecode_first[$i]+1))){
				 push(@retained_final,$filterid[0],$coordinat1[$i]+1,$coordinat1[$i+1]-1,$filterid[6],$traninfo[1],$filterid[3],$coordinat2[0],$traninfo[2]);
				              }					
				      else {
				       next;}				  
				}
				  
				
				 for($i=0;$i<$#coordinat2;$i=$i+2){
				 if(($splicecode_second[$i]%2==1)&&($splicecode_second[$i+1]==($splicecode_second[$i]+1))){
				 push(@retained_final,$filterid[0],$coordinat2[$i]+1,$coordinat2[$i+1]-1,$filterid[6],$traninfo[1],$coordinat1[$fir_index],$filterid[4],$traninfo[2]);
				    }					
				   else{
				     next;
					 }				  
				  }				  
				 
				 }
				 
		       else{
		         
				 for($i=0;$i<$#coordinat1;$i=$i+2){
				 if(($splicecode_first[$i]%2==1)&&($splicecode_first[$i+1]==($splicecode_first[$i]+1))){
				 push(@retained_final,$filterid[0],$coordinat1[$i+1]+1,$coordinat1[$i]-1,$filterid[6],$traninfo[1],$coordinat2[0],$filterid[4],$traninfo[2]);
				              }					
				      else {
				       next;}				  
				  }
				  
				 
				 for($i=0;$i<$#coordinat2;$i=$i+2){
				 if(($splicecode_second[$i]%2==1)&&($splicecode_second[$i+1]==($splicecode_second[$i]+1))){
				 push(@retained_final,$filterid[0],$coordinat2[$i+1]+1,$coordinat2[$i]-1,$filterid[6],$traninfo[1],$filterid[3],$coordinat1[$fir_index],$traninfo[2]);
				    }					
				   else{
				     next;
					 }				  
				  }				  
				 
			 }
	
	
	
	   
        
		
		}
	
	}
	
 }

}
}
  else{
  next;
}

}

 return @retained_final;
}
   
   
   &extra_RI_raw;      
   &Add_fpkm(@retained_final);
   &Fil_mul(@Rifpkm);   
 
   
   close OUT1;
