# Supplementary material for: 50/50 Expressional Odds of Retention Signifies the Distinction between Retained Introns and Constitutively Spliced Introns in Arabidopsis thaliana
Source: Front Plant Sci. 2017 Oct 9;8:1728. doi: 10.3389/fpls.2017.01728 (PMC5640774; doi:10.3389/fpls.2017.01728)
Supplement: Supplementary file 4 [file Presentation2.ZIP › File S2/RIs_CSIs_ID/perls/Find_CSI_Final.pl]

#! /usr/bin/perl -w

# input CSI dataset under different condition: $ARGV[0],$ARGV[1],$ARGV[2]
# obtained the final CSI dataset.
use strict;
my (@coordinate,@info);
my %a1=();
my %a2=();
my %a3=();

open(my $fh,"<","\./$ARGV[0]");
open(my $fh2,"<","\./$ARGV[1]");
open(my $fh3,"<","\./$ARGV[2]");

open(OUT1,">\./Csi12over3456.txt");

while(my $lines2=<$fh2>) {

        chomp $lines2;
        @coordinate=split(/\t/,$lines2);
	    $a1{$coordinate[1]} = $coordinate[2];
	
	}
while(my $lines3=<$fh3>) {

        chomp $lines3;
        @coordinate=split(/\t/,$lines3);
	    $a2{$coordinate[1]} = $coordinate[2];
	
	}
	

	while(my $lines=<$fh>) {
	    chomp $lines;
        @coordinate=split(/\t/,$lines);
		if((!exists $a1{$coordinate[1]})||(!exists $a2{$coordinate[1]}))
		{ 
		  }
	  
		else {if((exists $a1{$coordinate[1]})&&(exists $a2{$coordinate[1]})){
		if(($coordinate[2]==$a1{$coordinate[1]})&&($coordinate[2]==$a2{$coordinate[1]})){
		print OUT1 "$lines\n";}
		
		}}}

close OUT1;


sub Find_co_occurring_CSI{
my @coordinate;
my @old;
my %a1=();
my %a2=();

open(my $fh,"<","\./Csi12over3456.txt");
open(my $fh2,"<","\./$ARGV[1]");
open(my $fh3,"<","\./$ARGV[2]");

open(OUT,">\./$ARGV[3]");


while(my $lines2=<$fh>) {

        chomp $lines2;
        @coordinate=split(/\t/,$lines2);
	    $a1{$coordinate[1]} = $lines2;
	
	}
	while(my $lines=<$fh2>) {
	    chomp $lines;
        @coordinate=split(/\t/,$lines);
		if(exists $a1{$coordinate[1]})
		{ @old=split(/\t/,$a1{$coordinate[1]});
		if($coordinate[2]==$old[2]){
		$a1{$coordinate[1]}="$a1{$coordinate[1]}\t$coordinate[6]\t$coordinate[7]";
		}}}
    while(my $lines3=<$fh3>) {
	    chomp $lines3;
        @coordinate=split(/\t/,$lines3);
		if(exists $a1{$coordinate[1]})
		{  @old=split(/\t/,$a1{$coordinate[1]});
		if($coordinate[2]==$old[2]){
		print OUT "$a1{$coordinate[1]}\t$coordinate[6]\t$coordinate[7]\n";
		}}}
	
close OUT;

unlink "Csi12over3456.txt";
}

 &Find_co_occurring_CSI;
