# Supplementary material for: 50/50 Expressional Odds of Retention Signifies the Distinction between Retained Introns and Constitutively Spliced Introns in Arabidopsis thaliana
Source: Front Plant Sci. 2017 Oct 9;8:1728. doi: 10.3389/fpls.2017.01728 (PMC5640774; doi:10.3389/fpls.2017.01728)
Supplement: Supplementary file 4 [file Presentation2.ZIP › File S2/RIs_CSIs_ID/RIs_CSIs_ID.py]

# coding: utf-8

import subprocess
import sys
import argparse


parser = argparse.ArgumentParser(version='1.0')

subparsers = parser.add_subparsers(help='commands')

# RI
ri_parser = subparsers.add_parser('ri', help='the recognition and standardized recording of RIs from the results of ASTALAVISTA\n')
ri_parser.add_argument('--asta_in', dest='input_from_astalavista', help='mergedFall_sorted.gtf_astalavista.gtf (the output file of astalavista)')
ri_parser.add_argument('--fpkm_tran_in', dest='input_from_cuffdiff', help='isoforms.fpkm-tracking (the output file of cuffdiff)')
ri_parser.add_argument('-o', '--output', type=str, default='ri_output.txt', dest='output', help='standardized RI data set')
ri_usage = """
arguments error!
usage: dump_args_parser.py ri [-h] [--asta_in INPUT_FROM_ASTALAVISTA]
                              [--fpkm_tran_in INPUT_FROM_CUFFDIFF] [-o OUTPUT]
"""

# CSI
csi_parser = subparsers.add_parser('csi', help='the recognition and standardized recording of CSIs from the results of transcript.gtf\n')
csi_parser.add_argument('--tran_in', nargs='*', dest='input_from_cuffmerges', help='transcript files (the output file of cuffmerge)')
csi_parser.add_argument('--fpkm_gene_in', nargs='*', dest='input_from_cuffdiff', help='genes.fpkm-tracking (the output file of cuffdiff)')
csi_parser.add_argument('-o', '--output', type=str, default='csi_output.txt', dest='output', help='output filename')
csi_usage = """
arguments error!
usage: dump_args_parser.py csi [-h]
                               [--tran_in [INPUT_FROM_CUFFMERGES [INPUT_FROM_CUFFMERGES ...]]]
                               [--fpkm_gene_in [INPUT_FROM_CUFFDIFF [INPUT_FROM_CUFFDIFF ...]]]
                               [-o OUTPUT]
"""

# diff
diff_parser = subparsers.add_parser('diff', help='compare differentiations of RIs among different conditions\n')
diff_parser.add_argument('--RI1_in', dest='input_con1', help='RI datasets 1')
diff_parser.add_argument('--RI2_in', dest='input_con2', help='RI datasets 2')
diff_parser.add_argument('--coRIs_o', dest='output_coRIs', type=str, default='co-occurring.txt', help='output co-occuring RIs')
diff_parser.add_argument('--diffRIs_o', dest='output_different_RIs', type=str, default='different_RIs.txt', help='output different RIs')
diff_usage = """
arguments error!
usage: dump_args_parser.py diff [-h] [--RI1_in INPUT_CON1]
                                [--RI2_in INPUT_CON2]
                                [--coRIs_o OUTPUT_CORIS]
                                [--diffRIs_o OUTPUT_DIFFERENT_RIS]
"""

# Manual
manual_usage = """

To use RIs_CSIs_ID, your need download and install the following third-party software, then follow the instruction step by step to get the input files of RIs_CSIs_ID.

1.The SRA data sets.
	1) Download the sra data
	   https://www.ncbi.nlm.nih.gov/sra/, the accession numbers of SRA data used in our paper are shown in Table 1.
	2)Convert .sra data into .fastq data
	   # single-end
	   fastq-dump -A SRR1104149 SRR1104149.sra
	   # pair-end
	   fastq-dump --split-3 SRR360152.sra
2.Clean .fastq data by CLC_Genomics_workbench	
	Select Toolbox in the Menu Bar -> NGS core tools ->Trim Sequences,
	Then set the Trim using quality scores. Limit: 0.05
**** If the format of RNA-seq data is .fastq or clean data, you can directly start from step 2 or step 3. ****
3.Reads mapping through GSNAP v2016-04-04(http://research-pub.gene.com/gmap/)
	1) Create index database of the genome sequence for Arabidopsis (named as TAIR10)
	   gmap_install/gmap_build -d TAIR10 [-k <kmer size>] <TAIR_chr.fas>
	2) Create index of the known splice junctions for Arabidopsis (named as arasplicesites.iit)
	   cat asplicesite.gtf |gmap_install/gtf_splicesites >foo.splicesites
	   cat foo.splicesites|gmap_install/iit_store -o arasplicesites
	   cp arasplicesites.iit gmap_db/TAIR10.maps
	   Where gmap_install means the local install path of gmap-gsnap software,gmap_db means the classpath of the user configuration for index database of Arabidopsis. 
	   TAIR_chr.fas means the genome sequence file and gtf_splicesites is the known splice junctions files of Arabidopsis.
	  ( spliced junctions data down load from: ftp://ftp.arabidopsis.org/home/tair/Genes/TAIR10_genome_release/TAIR10_gff3;
	    covent .gff files into .gtf files: gffread -E Spliced_Junctions_clustered.gff -T -o asplicesite.gtf )
	3) Map to arabidopsis database to get mapped reads (.sam format) 
	   #single-end 
	   gsnap -d TAIR10 -B 4 -t 4 -s arasplicesites -N 1 -A sam --force-single-end --max-mismatches=3 --force-xs-dir cleanfastqfile >output.sam (mapped reads file)
   	   # pair-end
	   gsnap -d TAIR10 -B 4 -t 4 -s arasplicesites -N 1 -A sam --max-mismatches=3 --force-xs-dir cleanfastqfiles >output.sam (mapped reads file)
	4) Filter aligned reads with low-quality (Q<20) and covert .sam to .bam format.
       samtools view -h -F 4 -q 20 -bo outputfile.bam -S inputfile.sam
	   samtools sort outputfile.bam outputfile-sorted
	   samtools index outputfile-sorted.bam
4.Transcriptome Reconstruction
	1) Transcriptome assembly for each filterable mapped file in above step.
	   cufflinks --max-bundle-length 50000000 -I 5000 --min-intron-length 40 -F 0.10 --library-type fr-unstranded -p 8 -g genesTAIR10.gff -M filTAIR10.gff -b TAIR10_chr.fas -u -o output-folder inputfile-sorted.bam;
	2) Merging assemblies with cuffmerge.
		a) Create the merge.txt file including assemblies to be merged
		i.e.  SRR360152/output-folder/transcripts.gtf
		      SRR360154/output-folder/transcripts.gtf
		      SRR1104149/output-folder/transcripts.gtf
		      SRR1104886/output-folder/transcripts.gtf
		b) Merging assemblies and get possible sets of transcripts
		   cuffmerge -o mergeSample12 -p 8 -g genesTAIR10.gff -s TAIR10_chr.fas merge.txt
		c) To filter out transcrips with class-code "p, u, x, s, or r" in mergeSample12.gtf. (i.e. Output file is mergedF12.gtf)
5.Express quantification at isoform level.
	Calculate the expression quantity of the above transcripts and obtain the 'isoforms.fpkm-tracking' or 'genes.fpkm-tracking' files.	
	cuffdiff -o diffSample -p 8 -b TAIR10_chr.fas -L Sample1, Sample2 mergedF12.gtf Sample1.bam files("," delimiter) Sample2.bam files("," delimiter)
6.Run astalavista to identify all alternative splicing events from mergedFall.gtf. 
    	1) pre-installed astalavista, get the installation path : e.g. " /root/ruimao/software/astalavista-3.2/bin/astalavisa"
	2) execute "/root/ruimao/software/astalavista-3.2/bin/astalavisa -t asta -i mergedFall.gtf"
	3) gzip and obtain the output file : e.g. mergedFall_sorted.gtf_astalavista.gtf

	
"""
maunal_parser = subparsers.add_parser('prerequisites', help='To use RIs_CSIs_ID, your need download and install the following third-party software, then follow the following instruction step by step to get the input files of RIs_CSIs_ID\n')


args = parser.parse_args()


if __name__ == '__main__':
	if sys.argv[1] == 'diff':
		if args.input_con1 is not None and args.input_con2 is not None:
			subprocess.call(['perl', 'perls/Cal_diff_final.pl', args.input_con1, args.input_con2, args.output_coRIs, args.output_different_RIs])
		else:
			print diff_usage
	elif sys.argv[1] == 'csi':
		if args.input_from_cuffmerges is not None and args.input_from_cuffdiff is not None:
			cuffmerges_lens = len(args.input_from_cuffmerges)
			cuffdiff_lens = len(args.input_from_cuffdiff)
			if cuffmerges_lens <= 3 and cuffmerges_lens != 0 and cuffmerges_lens == cuffdiff_lens:
				if cuffmerges_lens == 1:
					subprocess.call(['perl', 'perls/Extract_CSI_info.pl', args.input_from_cuffmerges[0], args.input_from_cuffdiff[0], args.output])
				elif cuffmerges_lens == 2:
					subprocess.call(['perl', 'perls/Extract_CSI_info.pl', args.input_from_cuffmerges[0], args.input_from_cuffdiff[0], 'usage1.temp'])
					subprocess.call(['perl', 'perls/Extract_CSI_info.pl', args.input_from_cuffmerges[1], args.input_from_cuffdiff[1], 'usage2.temp'])
					subprocess.call(['perl', 'perls/Find_CSI_Final.pl', 'usage1.temp', 'usage2.temp', 'usage2.temp', args.output])
					subprocess.call(['rm', '-rf', 'usage1.temp', 'usage2.temp'])
				else:	
					subprocess.call(['perl', 'perls/Extract_CSI_info.pl', args.input_from_cuffmerges[0], args.input_from_cuffdiff[0], 'usage1.temp'])
					subprocess.call(['perl', 'perls/Extract_CSI_info.pl', args.input_from_cuffmerges[1], args.input_from_cuffdiff[1], 'usage2.temp'])
					subprocess.call(['perl', 'perls/Extract_CSI_info.pl', args.input_from_cuffmerges[2], args.input_from_cuffdiff[2], 'usage3.temp'])
					subprocess.call(['perl', 'perls/Find_CSI_Final.pl', 'usage1.temp', 'usage2.temp', 'usage3.temp', args.output])
					subprocess.call(['rm', '-rf', 'usage1.temp', 'usage2.temp', 'usage3.temp'])
			else:
				print csi_usage
		else:
			print csi_usage
	elif sys.argv[1] == 'ri':
		if args.input_from_astalavista is not None and args.input_from_cuffdiff is not None:
			subprocess.call(['perl', 'perls/Extract_RI_info_final.pl', args.input_from_astalavista, args.input_from_cuffdiff, args.output])
		else:
			print ri_usage
	else:
		print manual_usage
