# Supplementary material for: 50/50 Expressional Odds of Retention Signifies the Distinction between Retained Introns and Constitutively Spliced Introns in Arabidopsis thaliana
Source: Front Plant Sci. 2017 Oct 9;8:1728. doi: 10.3389/fpls.2017.01728 (PMC5640774; doi:10.3389/fpls.2017.01728)
Supplement: Supplementary file 5 [file DataSheet3.XLSX]

## Sheet: Sheet1
*** mRMR assessment ***
Order	Fea	Name	Score
1	94	"atttt"	0.039
2	101	"SFaccvalue"	0.018
3	104	"Fpkm"	0.017
4	100	"SFvalue"	0.011
5	76	"tta"	0.011
6	14	"cg"	0.011
7	18	"aag"	0.007
8	80	"tata"	0.004
9	15	"gg"	0.003
10	23	"act"	0.002
11	37	"ccc"	0.001
12	6	"GC"	0.001
13	48	"gaa"	-0.001
14	102	"IDdonv"	-0.002
15	66	"tag"	-0.001
16	92	"cattt"	-0.002
17	42	"cgg"	-0.003
18	93	"aattt"	-0.003
19	25	"agc"	-0.003
20	60	"gta"	-0.003
21	61	"gtc"	-0.003
22	103	"IDacceptv"	-0.003
23	29	"atc"	-0.003
24	62	"gtg"	-0.003
25	47	"ctt"	-0.003
26	40	"cga"	-0.003
27	53	"gcc"	-0.003
28	91	"tattt"	-0.003
29	10	"Vcg"	-0.003
30	64	"taa"	-0.004
31	21	"acc"	-0.004
32	73	"tgc"	-0.004
33	56	"gga"	-0.004
34	87	"caag"	-0.005
35	63	"gtt"	-0.005
36	58	"ggg"	-0.005
37	24	"aga"	-0.005
38	19	"aat"	-0.005
39	38	"ccg"	-0.005
40	31	"att"	-0.005
41	97	"ttttt"	-0.005
42	45	"ctc"	-0.006
43	27	"agt"	-0.006
44	67	"tat"	-0.006
45	98	"aagag"	-0.006
46	36	"cca"	-0.006
47	54	"gcg"	-0.006
48	13	"AT"	-0.006
49	52	"gca"	-0.007
50	84	"cgga"	-0.006
51	70	"tcg"	-0.007
52	68	"tca"	-0.007
53	74	"tgg"	-0.007
54	51	"gat"	-0.007
55	12	"Vgt"	-0.007
56	82	"tagt"	-0.007
57	20	"aca"	-0.007
58	30	"atg"	-0.008
59	44	"cta"	-0.008
60	50	"gag"	-0.008
61	1	"Length"	-0.008
62	78	"ttg"	-0.008
63	32	"caa"	-0.009
64	43	"cgt"	-0.009
65	65	"tac"	-0.009
66	96	"ttatt"	-0.009
67	26	"agg"	-0.009
68	81	"atat"	-0.008
69	59	"ggt"	-0.009
70	41	"cgc"	-0.009
71	39	"cct"	-0.009
72	34	"cag"	-0.009
73	95	"tttta"	-0.009
74	35	"cat"	-0.009
75	49	"gac"	-0.01
76	77	"ttc"	-0.01
77	57	"ggc"	-0.01
78	17	"aac"	-0.01
79	85	"ggag"	-0.01
80	72	"tga"	-0.01
81	89	"cggt"	-0.01
82	33	"cac"	-0.01
83	75	"tgt"	-0.011
84	88	"accg"	-0.01
85	46	"ctg"	-0.011
86	22	"acg"	-0.011
87	16	"aaa"	-0.011
88	55	"gct"	-0.011
89	69	"tcc"	-0.012
90	9	"Vat"	-0.012
91	4	"g."	-0.011
92	90	"tcgg"	-0.012
93	7	"Vac"	-0.012
94	86	"gagg"	-0.012
95	83	"tatt"	-0.012
96	28	"ata"	-0.013
97	11	"Vct"	-0.013
98	71	"tct"	-0.014
99	99	"tggag"	-0.015
100	79	"ttt"	-0.015
